# Supplementary material for: A Systems Genetics Approach Identified GPD1L and its Molecular Mechanism for Obesity in Human Adipose Tissue
Source: Sci Rep. 2017 May 11;7:1799. doi: 10.1038/s41598-017-01517-6 (PMC5431993; doi:10.1038/s41598-017-01517-6)
Supplement: Supplementary file 1 — Supplementary Dataset [file 41598_2017_1517_MOESM1_ESM.xls]

## Sheet: Supplementary Table S1
Supplementary Table S1. The detailed characteristics of samples for each gene expression dataset in the present study
	Accession number	Sample size (obese:normal)	Outlier removed (obese:normal)	Platform	Tissue	Sample source
Discovery stage (I)	GSE32512	200 (30:170)	1(0:1)	Illumina Human HT-12 V3 Expression Bead-Chips	abdominal subcutaneous adipose tissue biopsies	in vivo
Replication stage (II)	GSE25401	56 (30:26)	0(0:0)	Affymetrix GeneChip Human Gene 1.0 ST Array [HuGene-1_0-st-v1]	abdominal subcutaneous adipose tissue biopsies	in vivo
	GSE64567	64 (35:29)	0(0:0)	Illumina HumanHT-12 V4.0 Expression Bead-Chips	abdominal subcutaneous adipose tissue biopsies	in vivo
	E-MTAB-54 ABD	68 (45:23)	12(10:2)	Affymetrix GeneChip Human Genome U133 Plus 2.0 [HG-U133_Plus_2]	abdominal subcutaneous adipose tissue biopsies	in vivo
	E-MTAB-54 GLU	68 (45:23)	4(1:3)	Affymetrix GeneChip Human Genome U133 Plus 2.0 [HG-U133_Plus_2]	gluteal adipose tissue biopsies	in vivo
Validation stage (III)	The POUNDS LOST Trial	102 (obese or overweight subjects)	-	Illumina Human HT-12 V3 Expression Bead-Chips	abdominal subcutaneous adipose tissue biopsies	in vivo
	GSE35411	9 obese sujects	-	Affymetrix GeneChip Human Genome U133 Plus 2.0 [HG-U133_Plus_2]	abdominal subcutaneous adipose tissue biopsies	in vivo
	GSE60946	135 obese subjects	-	Real-time quantitative PCR (RT-qPCR)	abdominal subcutaneous adipose tissue biopsies	in vivo
	GSE28005	13( 7 overweight and 6 lean subjects)	-	Affymetrix GeneChip Human Genome U133 Plus 2.0 [HG-U133_Plus_2]	abdominal subcutaneous adipose tissue biopsies	in vivo
	GSE25910	12 normal subjects	-	Affymetrix GeneChip Human Gene 1.0 ST Array [HuGene-1_0-st-v1]	abdominal subcutaneous adipose tissue biopsies	in vitro

## Sheet: Supplementary Table S2
Supplementary Table S2. Association of the Yellow module genes with nine metabolic traits
			Obesity							BMI							FM							Adiponectin							Serum c-reactive protein							HDL							LDL
Gene	logFC	AveExpr	t	P.Value	FDR		Gene	logFC	AveExpr	t	P.Value	FDR		Gene	logFC	AveExpr	t	P.Value	FDR		Gene	logFC	AveExpr	t	P.Value	FDR		Gene	logFC	AveExpr	t	P.Value	FDR		Gene	logFC	AveExpr	t	P.Value	FDR		Gene	logFC	AveExpr	t	P.Value	FDR		Gene
ADH1A	-0.220117	14.5135	-3.84745	0.000160343	0.00173462		ADH1A	-2.5538	14.5135	-7.25705	8.46386e-12	6.295e-11		ADH1A	-0.0189452	14.5135	-4.5269	1.02499e-05	3.58747e-05		ADH1A	0.59773	14.5135	5.78617	2.73675e-08	3.25674e-06		ADH1A	-0.167705	14.5135	-3.72014	0.000258465	0.00128156		ADH1A	1.01582	14.5135	6.70102	2.04535e-10	3.01994e-09		ADH1A	-0.23251	14.5135	-1.09629	0.274268	0.489845		ADH1A
ADH1B	-0.387459	12.0452	-4.03586	7.73571e-05	0.00115455		ADH1B	-4.71284	12.0452	-8.16793	3.44431e-14	5.12342e-13		ADH1B	-0.035359	12.0452	-5.07621	8.76171e-07	4.34435e-06		ADH1B	0.980218	12.0452	5.60971	6.66666e-08	3.96666e-06		ADH1B	-0.334517	12.0452	-4.46897	1.31293e-05	0.000250101		ADH1B	1.69795	12.0452	6.63895	2.89129e-10	3.44064e-09		ADH1B	-0.361782	12.0452	-1.01264	0.312454	0.518268		ADH1B
ALDH1L1	-0.540217	10.2489	-4.03501	7.76167e-05	0.00115455		ALDH1L1	-6.5935	10.2489	-8.20225	2.78174e-14	4.72895e-13		ALDH1L1	-0.0516894	10.2489	-5.35507	2.33016e-07	1.5405e-06		ALDH1L1	1.03589	10.2489	4.11563	5.6372e-05	0.000193964		ALDH1L1	-0.397323	10.2489	-3.7552	0.000226897	0.00128156		ALDH1L1	2.44055	10.2489	6.88958	7.06475e-11	1.50061e-09		ALDH1L1	-1.05567	10.2489	-2.13745	0.0337723	0.267923		ALDH1L1
CCDC50	-0.187223	11.7155	-2.8706	0.00453652	0.0151967		CCDC50	-2.88172	11.7155	-7.3043	6.41554e-12	5.26781e-11		CCDC50	-0.0238375	11.7155	-5.14178	6.44584e-07	3.78687e-06		CCDC50	0.555242	11.7155	4.66676	5.58826e-06	4.15627e-05		CCDC50	-0.197209	11.7155	-3.91026	0.000126128	0.0011489		CCDC50	1.16471	11.7155	6.87751	7.56609e-11	1.50061e-09		CCDC50	-0.207827	11.7155	-0.872025	0.384238	0.575492		CCDC50
GPD1L	-0.253501	11.7138	-3.32923	0.00103629	0.00770739		GPD1L	-3.87143	11.7138	-8.70911	1.13087e-15	3.36433e-14		GPD1L	-0.0298095	11.7138	-5.51818	1.04986e-07	8.92385e-07		GPD1L	0.722457	11.7138	5.23003	4.24713e-07	7.36319e-06		GPD1L	-0.303324	11.7138	-5.26144	3.65637e-07	4.35108e-05		GPD1L	1.41335	11.7138	7.15516	1.53593e-11	6.09251e-10		GPD1L	-0.430828	11.7138	-1.54417	0.124125	0.343508		GPD1L
NAALAD2	-0.558157	8.62287	-3.5443	0.000489776	0.0041631		NAALAD2	-8.81383	8.62287	-9.9394	3.47244e-19	4.1322e-17		NAALAD2	-0.0767477	8.62287	-7.14279	1.65081e-11	1.96446e-09		NAALAD2	1.44973	8.62287	5.0337	1.0678e-06	1.41187e-05		NAALAD2	-0.541036	8.62287	-4.44213	1.47118e-05	0.000250101		NAALAD2	2.86142	8.62287	6.93568	5.43355e-11	1.50061e-09		NAALAD2	-1.06513	8.62287	-1.84412	0.0666411	0.28737		NAALAD2
ORMDL3	-0.445867	9.68406	-4.33854	2.27161e-05	0.000675805		ORMDL3	-4.92066	9.68406	-7.84296	2.54902e-13	3.37038e-12		ORMDL3	-0.041564	9.68406	-5.61142	6.60713e-08	6.82166e-07		ORMDL3	0.925479	9.68406	4.83223	2.67905e-06	2.67727e-05		ORMDL3	-0.244469	9.68406	-2.95497	0.0035013	0.00850315		ORMDL3	1.68448	9.68406	6.01794	8.26233e-09	7.02298e-08		ORMDL3	-1.07161	9.68406	-2.8338	0.00507022	0.201119		ORMDL3
PCCA	-0.171044	10.3681	-2.97806	0.00325845	0.0129252		PCCA	-2.51634	10.3681	-7.21419	1.08735e-11	7.61143e-11		PCCA	-0.0234714	10.3681	-5.83649	2.11504e-08	3.59557e-07		PCCA	0.543963	10.3681	5.25151	3.83382e-07	7.36319e-06		PCCA	-0.196911	10.3681	-4.47547	1.27711e-05	0.000250101		PCCA	1.01716	10.3681	6.79538	1.20415e-10	2.04706e-09		PCCA	-0.414685	10.3681	-1.98845	0.048122	0.272691		PCCA
ACTN1	0.160745	11.8351	2.6133	0.00964693	0.0239164		ACTN1	2.39162	11.8351	6.26906	2.18069e-09	7.63241e-09		ACTN1	0.0177632	11.8351	3.98034	9.61438e-05	0.000220021		ACTN1	-0.509993	11.8351	-4.54949	9.30316e-06	6.04543e-05		ACTN1	0.165011	11.8351	3.45381	0.000674293	0.00243154		ACTN1	-0.776994	11.8351	-4.61888	6.88716e-06	1.70744e-05		ACTN1	0.0641388	11.8351	0.285838	0.775297	0.870381		ACTN1
ACVR1	-0.0973706	10.5826	-1.6152	0.107839	0.135082		ACVR1	-2.01263	10.5826	-5.31173	2.86991e-07	5.59868e-07		ACVR1	-0.0114539	10.5826	-2.58943	0.010318	0.0124024		ACVR1	0.271051	10.5826	2.40729	0.0169773	0.020203		ACVR1	-0.131915	10.5826	-2.81962	0.00529044	0.0116586		ACVR1	0.365841	10.5826	2.15609	0.032267	0.0345925		ACVR1	0.0296265	10.5826	0.136089	0.891887	0.922909		ACVR1
ALKBH1	-0.0769112	7.50893	-1.45863	0.146233	0.172294		ALKBH1	-1.35725	7.50893	-3.98918	9.28627e-05	0.000112762		ALKBH1	-0.0144969	7.50893	-3.82263	0.000176136	0.000367723		ALKBH1	0.400395	7.50893	4.18477	4.2687e-05	0.000163863		ALKBH1	-0.0810105	7.50893	-1.96255	0.0510816	0.0620276		ALKBH1	0.678201	7.50893	4.77353	3.48373e-06	1.01113e-05		ALKBH1	-0.187671	7.50893	-0.989097	0.323808	0.524376		ALKBH1
AP2M1	0.0732472	10.564	1.7551	0.0807696	0.106795		AP2M1	1.25783	10.564	4.73097	4.20757e-06	6.03253e-06		AP2M1	0.010474	10.564	3.4606	0.000658412	0.00118714		AP2M1	-0.364394	10.564	-4.8695	2.26443e-06	2.67727e-05		AP2M1	0.128553	10.564	4.04436	7.48119e-05	0.000820489		AP2M1	-0.392234	10.564	-3.39192	0.000835949	0.00117033		AP2M1	-0.032106	10.564	-0.212784	0.831712	0.899761		AP2M1
ARIH1	-0.129539	8.28905	-2.2739	0.0240307	0.0439946		ARIH1	-1.70724	8.28905	-4.67197	5.45816e-06	7.46576e-06		ARIH1	-0.0137273	8.28905	-3.29623	0.00115881	0.00186349		ARIH1	0.402957	8.28905	3.84468	0.000162039	0.000494427		ARIH1	-0.100794	8.28905	-2.24991	0.0255405	0.0337703		ARIH1	0.68365	8.28905	4.38507	1.87022e-05	3.97421e-05		ARIH1	-0.173789	8.28905	-0.840929	0.40139	0.582504		ARIH1
ARL4A	0.223388	8.28153	2.86621	0.00459731	0.0151967		ARL4A	2.85925	8.28153	5.82848	2.20138e-08	5.82143e-08		ARL4A	0.0213035	8.28153	3.73831	0.000241595	0.000487284		ARL4A	-0.35445	8.28153	-2.40151	0.01724	0.0203125		ARL4A	0.159463	8.28153	2.5929	0.010218	0.0178815		ARL4A	-1.12031	8.28153	-5.31927	2.76931e-07	1.30061e-06		ARL4A	0.242921	8.28153	0.852948	0.394706	0.579877		ARL4A
ATP5G2	-0.0813881	12.6501	-2.4098	0.0168644	0.0340146		ATP5G2	-1.02182	12.6501	-4.71912	4.43417e-06	6.28174e-06		ATP5G2	-0.0111773	12.6501	-4.63471	6.42822e-06	2.39049e-05		ATP5G2	0.186792	12.6501	2.96117	0.00343454	0.00601044		ATP5G2	-0.0661532	12.6501	-2.49473	0.0134128	0.020463		ATP5G2	0.409239	12.6501	4.42812	1.56049e-05	3.37632e-05		ATP5G2	-0.223042	12.6501	-1.82929	0.068842	0.28737		ATP5G2
AVPI1	-0.247324	11.874	-3.66375	0.000318087	0.00291172		AVPI1	-2.90289	11.874	-6.95231	4.9334e-11	2.92809e-10		AVPI1	-0.0271724	11.874	-5.66249	5.11584e-08	6.13885e-07		AVPI1	0.472279	11.874	3.72002	0.000258582	0.000715612		AVPI1	-0.200904	11.874	-3.79383	0.000196351	0.00128156		AVPI1	0.997579	11.874	5.41391	1.7508e-07	9.16213e-07		AVPI1	-0.414881	11.874	-1.66974	0.0965314	0.302516		AVPI1
B4GALT5	0.110615	10.7038	2.55565	0.0113397	0.0259505		B4GALT5	1.30689	10.7038	4.69604	4.90988e-06	6.7939e-06		B4GALT5	0.00933797	10.7038	2.92607	0.00382851	0.00506214		B4GALT5	-0.335564	10.7038	-4.23153	3.53003e-05	0.000144853		B4GALT5	0.0869754	10.7038	2.55632	0.0113187	0.0184983		B4GALT5	-0.376619	10.7038	-3.09993	0.00221375	0.00280251		B4GALT5	0.0648836	10.7038	0.411296	0.681295	0.813739		B4GALT5
BCL2	-0.118202	10.6891	-2.29831	0.0225753	0.0426422		BCL2	-1.04282	10.6891	-3.07133	0.00242627	0.00253268		BCL2	-0.0097383	10.6891	-2.56318	0.0111041	0.013083		BCL2	0.226672	10.6891	2.34286	0.0201165	0.0232414		BCL2	-0.0594102	10.6891	-1.45806	0.146388	0.155537		BCL2	0.273899	10.6891	1.87485	0.0622665	0.0661581		BCL2	-0.317292	10.6891	-1.70946	0.0889127	0.302516		BCL2
BNIP3	-0.205526	12.616	-4.22543	3.61891e-05	0.000717751		BNIP3	-2.09631	12.616	-6.8867	7.16979e-11	3.77798e-10		BNIP3	-0.0209253	12.616	-6.04937	7.00922e-09	1.66819e-07		BNIP3	0.320974	12.616	3.45853	0.000663245	0.00138467		BNIP3	-0.142223	12.616	-3.68263	0.00029682	0.00141286		BNIP3	0.716793	12.616	5.33541	2.562e-07	1.27033e-06		BNIP3	-0.287857	12.616	-1.59039	0.113323	0.337135		BNIP3
C5	-0.126527	9.08791	-1.66707	0.0970609	0.122875		C5	-1.95418	9.08791	-3.98191	9.55314e-05	0.000114831		C5	-0.0113755	9.08791	-2.02881	0.0437988	0.0473824		C5	0.374986	9.08791	2.65173	0.00864828	0.0118293		C5	-0.131128	9.08791	-2.20868	0.0283292	0.0370459		C5	0.307857	9.08791	1.43114	0.153946	0.155251		C5	-0.25673	9.08791	-0.938316	0.349211	0.532771		C5
CABLES1	-0.145417	9.13202	-2.09357	0.0375557	0.0565712		CABLES1	-2.18551	9.13202	-4.94229	1.62489e-06	2.54424e-06		CABLES1	-0.0201548	9.13202	-4.02644	8.02702e-05	0.000194942		CABLES1	0.548787	9.13202	4.34272	2.2325e-05	9.83956e-05		CABLES1	-0.223348	9.13202	-4.22176	3.6735e-05	0.000485718		CABLES1	0.932465	9.13202	4.97551	1.3961e-06	4.49014e-06		CABLES1	-0.258555	9.13202	-1.02899	0.304724	0.518031		CABLES1
CCDC80	0.268311	8.7326	2.68711	0.00781228	0.0221348		CCDC80	4.11857	8.7326	6.72326	1.80333e-10	7.94803e-10		CCDC80	0.030611	8.7326	4.24167	3.38629e-05	9.37136e-05		CCDC80	-0.811582	8.7326	-4.44547	1.45049e-05	7.84582e-05		CCDC80	0.201485	8.7326	2.56225	0.0111332	0.0184983		CCDC80	-1.58548	8.7326	-5.98545	9.7901e-09	7.76682e-08		CCDC80	0.343721	8.7326	0.944673	0.345963	0.532771		CCDC80
CCDC89	0.0710857	7.77926	0.945155	0.345717	0.367325		CCDC89	2.01571	7.77926	4.1797	4.35522e-05	5.57281e-05		CCDC89	0.0167433	7.77926	3.06636	0.00246543	0.00333393		CCDC89	-0.316046	7.77926	-2.25525	0.0251974	0.0285571		CCDC89	0.110168	7.77926	1.87509	0.0622334	0.0733244		CCDC89	-0.509575	7.77926	-2.42426	0.0162258	0.0180455		CCDC89	0.196051	7.77926	0.725828	0.468791	0.645958		CCDC89
CCT8	-0.0842123	11.7466	-2.56839	0.0109442	0.0259505		CCT8	-0.750277	11.7466	-3.48071	0.000613431	0.000682226		CCT8	-0.00678757	11.7466	-2.80359	0.00554999	0.00725768		CCT8	0.110416	11.7466	1.77539	0.0773509	0.0800413		CCT8	-0.0738382	11.7466	-2.87706	0.00444838	0.0102641		CCT8	0.331457	11.7466	3.63352	0.000355134	0.000509168		CCT8	-0.0836107	11.7466	-0.700042	0.484713	0.648099		CCT8
CD302	-0.15238	10.598	-2.9912	0.00312719	0.0129252		CD302	-1.88285	10.598	-5.87031	1.77584e-08	4.91453e-08		CD302	-0.0172505	10.598	-4.71192	4.57978e-06	1.84019e-05		CD302	0.233948	10.598	2.42196	0.0163262	0.0196244		CD302	-0.115317	10.598	-2.8747	0.00448038	0.0102641		CD302	0.530259	10.598	3.72309	0.000255625	0.000375548		CD302	-0.139114	10.598	-0.745648	0.456754	0.645958		CD302
CDH11	0.0650746	9.44088	0.791092	0.429825	0.440941		CDH11	2.35669	9.44088	4.49902	1.15445e-05	1.56113e-05		CDH11	0.0205507	9.44088	3.46457	0.000649303	0.00118714		CDH11	-0.590097	9.44088	-3.94971	0.000108312	0.000358031		CDH11	0.13008	9.44088	2.02858	0.0438233	0.0543226		CDH11	-0.956379	9.44088	-4.28673	2.81439e-05	5.49037e-05		CDH11	0.486421	9.44088	1.6567	0.0991441	0.302516		CDH11
CDH23	-0.29482	8.48397	-2.75621	0.00638668	0.0190004		CDH23	-4.24892	8.48397	-6.41527	9.88989e-10	3.92299e-09		CDH23	-0.0328342	8.48397	-4.24337	3.36288e-05	9.37136e-05		CDH23	0.600034	8.48397	2.989	0.00314881	0.00559266		CDH23	-0.219723	8.48397	-2.60743	0.00980841	0.0174349		CDH23	1.23446	8.48397	4.17374	4.46252e-05	8.16984e-05		CDH23	-0.25063	8.48397	-0.641663	0.521825	0.674969		CDH23
CDKN1A	0.295974	10.5025	2.90135	0.00413058	0.0144741		CDKN1A	3.71178	10.5025	5.76863	2.98807e-08	7.73e-08		CDKN1A	0.0387119	10.5025	5.36284	2.24413e-07	1.5405e-06		CDKN1A	-0.720717	10.5025	-3.80663	0.000187118	0.000556677		CDKN1A	0.264628	10.5025	3.3196	0.00107075	0.00326715		CDKN1A	-1.59146	10.5025	-5.84289	2.04632e-08	1.43243e-07		CDKN1A	1.11983	10.5025	3.06669	0.002463	0.146549		CDKN1A
CEBPZ	-0.0764974	10.8571	-2.12092	0.0351567	0.0544822		CEBPZ	-0.797348	10.8571	-3.37299	0.000892123	0.000973969		CEBPZ	-0.00523423	10.8571	-1.9559	0.0518653	0.0551068		CEBPZ	0.144492	10.8571	2.12962	0.0344224	0.0365738		CEBPZ	-0.0786858	10.8571	-2.79809	0.00564181	0.0122068		CEBPZ	0.16586	10.8571	1.61933	0.106948	0.108776		CEBPZ	0.022076	10.8571	0.168694	0.866207	0.914403		CEBPZ
CERCAM	0.185956	7.93327	1.96898	0.0503322	0.072163		CERCAM	2.68108	7.93327	4.41456	1.65179e-05	2.20857e-05		CERCAM	0.0139868	7.93327	1.99859	0.0470027	0.0503903		CERCAM	-0.511832	7.93327	-2.91075	0.00401328	0.00672648		CERCAM	0.130424	7.93327	1.75289	0.0811494	0.0902503		CERCAM	-0.490041	7.93327	-1.83153	0.0685049	0.0721423		CERCAM	0.326241	7.93327	0.955748	0.34035	0.532771		CERCAM
CFH	0.0888609	10.1208	0.928132	0.354455	0.373275		CFH	3.01704	10.1208	4.99804	1.25795e-06	2.02291e-06		CFH	0.02319	10.1208	3.35076	0.000962889	0.00163691		CFH	-0.446469	10.1208	-2.51012	0.0128595	0.0161082		CFH	0.1966	10.1208	2.65127	0.00865982	0.0167534		CFH	-1.18848	10.1208	-4.60325	7.37156e-06	1.79024e-05		CFH	0.690364	10.1208	2.02577	0.0441134	0.272691		CFH
CHST3	0.198127	9.12619	2.76836	0.00616177	0.0190004		CHST3	2.68996	9.12619	6.00648	8.76414e-09	2.67419e-08		CHST3	0.0187099	9.12619	3.56999	0.00044674	0.00087151		CHST3	-0.469707	9.12619	-3.526	0.000522774	0.00121723		CHST3	0.187275	9.12619	3.35683	0.00094316	0.00295358		CHST3	-0.912015	9.12619	-4.65313	5.9306e-06	1.53422e-05		CHST3	0.263676	9.12619	1.01029	0.313574	0.518268		CHST3
CIDEA	-0.492313	11.288	-3.99504	9.07922e-05	0.00120047		CIDEA	-5.5695	11.288	-7.34289	5.11266e-12	4.68005e-11		CIDEA	-0.0422003	11.288	-4.68301	5.20231e-06	1.99702e-05		CIDEA	1.0748	11.288	4.69718	4.88862e-06	3.95164e-05		CIDEA	-0.376738	11.288	-3.87988	0.000141704	0.0011489		CIDEA	1.97076	11.288	5.89124	1.59573e-08	1.18682e-07		CIDEA	-0.62878	11.288	-1.37512	0.17063	0.408453		CIDEA
CMTM8	-0.193218	9.88129	-2.61701	0.00954615	0.0239164		CMTM8	-2.63238	9.88129	-5.65985	5.17923e-08	1.20849e-07		CMTM8	-0.0169816	9.88129	-3.12496	0.0020419	0.00285865		CMTM8	0.629652	9.88129	4.69293	4.98106e-06	3.95164e-05		CMTM8	-0.165799	9.88129	-2.86551	0.00460724	0.0103446		CMTM8	1.01476	9.88129	5.07453	8.82938e-07	3.09028e-06		CMTM8	-0.407843	9.88129	-1.52263	0.129428	0.350043		CMTM8
COL15A1	0.0656204	12.2762	1.13761	0.256641	0.277639		COL15A1	1.03535	12.2762	2.73227	0.00685072	0.00708901		COL15A1	-0.00100781	12.2762	-0.235034	0.814422	0.814422		COL15A1	-0.348227	12.2762	-3.28163	0.00121728	0.00241427		COL15A1	0.0340613	12.2762	0.749715	0.454305	0.454305		COL15A1	-0.421107	12.2762	-2.61612	0.00957003	0.010846		COL15A1	-0.0524884	12.2762	-0.252823	0.800664	0.882213		COL15A1
COL16A1	0.132024	9.86298	1.88826	0.0604342	0.0836241		COL16A1	1.81951	9.86298	4.01987	8.23458e-05	0.000101022		COL16A1	0.00869862	9.86298	1.67549	0.0953968	0.0978639		COL16A1	-0.461185	9.86298	-3.58255	0.000427069	0.00105877		COL16A1	0.111666	9.86298	2.03415	0.0432532	0.0541803		COL16A1	-0.855093	9.86298	-4.49572	1.17122e-05	2.62971e-05		COL16A1	0.505841	9.86298	2.01884	0.0448354	0.272691		COL16A1
COL3A1	0.221352	13.0309	2.96739	0.00336863	0.0129312		COL3A1	2.63412	13.0309	5.56681	8.24406e-08	1.81675e-07		COL3A1	0.0191621	13.0309	3.49388	0.000585701	0.00109924		COL3A1	-0.383047	13.0309	-2.71844	0.00713357	0.0101059		COL3A1	0.148636	13.0309	2.51936	0.0125372	0.0193757		COL3A1	-0.803082	13.0309	-3.86031	0.000152666	0.000239042		COL3A1	0.471444	13.0309	1.73689	0.0839416	0.302516		COL3A1
COL6A1	0.179961	12.5085	2.65354	0.00860354	0.0235365		COL6A1	2.73823	12.5085	6.55564	4.58069e-10	1.94679e-09		COL6A1	0.0197285	12.5085	4.00942	8.5816e-05	0.000204242		COL6A1	-0.593841	12.5085	-4.83052	2.69976e-06	2.67727e-05		COL6A1	0.180145	12.5085	3.4159	0.00076949	0.00256785		COL6A1	-1.02654	12.5085	-5.66376	5.0825e-08	3.3601e-07		COL6A1	0.383571	12.5085	1.55866	0.120653	0.343508		COL6A1
CRIPT	-0.167132	9.72548	-2.76404	0.00624094	0.0190004		CRIPT	-1.40887	9.72548	-3.53396	0.00050804	0.000575778		CRIPT	-0.0104303	9.72548	-2.31476	0.0216379	0.0245229		CRIPT	0.325923	9.72548	2.86749	0.00457958	0.00717065		CRIPT	-0.113092	9.72548	-2.36725	0.0188729	0.0266195		CRIPT	0.775307	9.72548	4.6859	5.13604e-06	1.42137e-05		CRIPT	0.0256818	9.72548	0.116182	0.907625	0.924557		CRIPT
CWC15	-0.120033	11.002	-3.48432	0.000605816	0.00480614		CWC15	-1.24835	11.002	-5.69177	4.4105e-08	1.07609e-07		CWC15	-0.00848274	11.002	-3.31531	0.00108636	0.00177091		CWC15	0.224889	11.002	3.46931	0.000638656	0.00138182		CWC15	-0.0665289	11.002	-2.42058	0.0163866	0.0240741		CWC15	0.506928	11.002	5.41158	1.77083e-07	9.16213e-07		CWC15	-0.234631	11.002	-1.85881	0.0645194	0.28737		CWC15
CYR61	0.212035	9.50599	1.68385	0.0937671	0.119981		CYR61	2.54264	9.50599	3.07521	0.00239639	0.00252363		CYR61	0.0198896	9.50599	2.13995	0.0335666	0.0369855		CYR61	-0.599172	9.50599	-2.54988	0.0115229	0.0149046		CYR61	0.248352	9.50599	2.53015	0.0121698	0.0193696		CYR61	-1.01551	9.50599	-2.88837	0.00429744	0.00532704		CYR61	-0.044689	9.50599	-0.0982214	0.921855	0.929667		CYR61
EPB41L4B	-0.383893	7.9549	-4.23395	3.49531e-05	0.000717751		EPB41L4B	-3.33201	7.9549	-5.68684	4.52137e-08	1.07609e-07		EPB41L4B	-0.0178306	7.9549	-2.58388	0.01048	0.0124712		EPB41L4B	0.748351	7.9549	4.39809	1.77122e-05	9.16414e-05		EPB41L4B	-0.173534	7.9549	-2.36441	0.0190139	0.0266195		EPB41L4B	1.3941	7.9549	5.59837	7.05089e-08	4.19528e-07		EPB41L4B	-0.619776	7.9549	-1.84061	0.0671561	0.28737		EPB41L4B
ERBB2	0.223342	8.95505	3.19713	0.0016129	0.010663		ERBB2	2.73296	8.95505	6.25365	2.36872e-09	8.05364e-09		ERBB2	0.0197987	8.95505	3.86657	0.000149072	0.000322538		ERBB2	-0.546934	8.95505	-4.23433	3.48983e-05	0.000144853		ERBB2	0.146906	8.95505	2.65447	0.00858073	0.0167534		ERBB2	-0.933354	8.95505	-4.87165	2.24176e-06	6.84024e-06		ERBB2	0.0426611	8.95505	0.166033	0.868298	0.914403		ERBB2
FAM134B	-0.258218	8.00194	-2.59437	0.0101759	0.024713		FAM134B	-3.36127	8.00194	-5.31836	2.77967e-07	5.51301e-07		FAM134B	-0.0308674	8.00194	-4.30107	2.65289e-05	8.08649e-05		FAM134B	0.542239	8.00194	2.90559	0.00407728	0.00673883		FAM134B	-0.197646	8.00194	-2.52332	0.0124012	0.0193757		FAM134B	1.42445	8.00194	5.31391	2.84166e-07	1.30061e-06		FAM134B	-0.261102	8.00194	-0.720102	0.472301	0.645958		FAM134B
FANCE	-0.168985	8.3725	-2.01189	0.0455699	0.0665868		FANCE	-3.70278	8.3725	-7.37604	4.20461e-12	4.16957e-11		FANCE	-0.0330539	8.3725	-5.66083	5.1587e-08	6.13885e-07		FANCE	0.808257	8.3725	5.41831	1.71446e-07	6.8007e-06		FANCE	-0.221335	8.3725	-3.41316	0.000776828	0.00256785		FANCE	1.39137	8.3725	6.35305	1.38822e-09	1.37665e-08		FANCE	-0.449021	8.3725	-1.48318	0.139597	0.369155		FANCE
FILIP1L	0.185054	9.4504	2.41978	0.0164216	0.0336926		FILIP1L	2.04164	9.4504	4.10737	5.8238e-05	7.37269e-05		FILIP1L	0.0155765	9.4504	2.75971	0.00632093	0.00800203		FILIP1L	-0.324229	9.4504	-2.24765	0.0256872	0.0285681		FILIP1L	0.116606	9.4504	1.9292	0.0551181	0.0655905		FILIP1L	-0.619026	9.4504	-2.8778	0.00443816	0.0053892		FILIP1L	0.0318512	9.4504	0.114421	0.909018	0.924557		FILIP1L
FOXJ3	-0.0470447	11.0377	-1.22308	0.222736	0.247715		FOXJ3	-0.999826	11.0377	-4.04113	7.57397e-05	9.38857e-05		FOXJ3	-0.00899291	11.0377	-3.22477	0.00147189	0.00224558		FOXJ3	0.122666	11.0377	1.70084	0.0905225	0.0928636		FOXJ3	-0.0354729	11.0377	-1.17295	0.242209	0.248473		FOXJ3	0.254025	11.0377	2.35943	0.0192631	0.0212251		FOXJ3	-0.0944779	11.0377	-0.682745	0.495556	0.650761		FOXJ3
GGNBP2	-0.0961586	10.9883	-2.54001	0.0118426	0.0265901		GGNBP2	-1.42555	10.9883	-6.04726	7.07883e-09	2.27671e-08		GGNBP2	-0.0135065	10.9883	-5.03047	1.08356e-06	5.15776e-06		GGNBP2	0.187831	10.9883	2.64036	0.00893366	0.0120807		GGNBP2	-0.0851595	10.9883	-2.87435	0.00448516	0.0102641		GGNBP2	0.3305	10.9883	3.11202	0.0021291	0.00272433		GGNBP2	-0.113912	10.9883	-0.826752	0.409361	0.586915		GGNBP2
GLS	0.147959	9.4041	2.10741	0.0363244	0.055418		GLS	2.28964	9.4041	5.14489	6.34791e-07	1.14455e-06		GLS	0.0160869	9.4041	3.1317	0.00199775	0.00285382		GLS	-0.386224	9.4041	-2.95253	0.00352785	0.00608427		GLS	0.119857	9.4041	2.17277	0.03097	0.040059		GLS	-0.990204	9.4041	-5.26005	3.67906e-07	1.57352e-06		GLS	0.337268	9.4041	1.33007	0.185008	0.423383		GLS
GNAI1	-0.2675	8.89699	-3.14492	0.00191379	0.0112932		GNAI1	-3.1683	8.89699	-5.90528	1.48279e-08	4.4113e-08		GNAI1	-0.0256327	8.89699	-4.1347	5.22212e-05	0.00013222		GNAI1	0.564725	8.89699	3.54917	0.000481356	0.00114563		GNAI1	-0.152898	8.89699	-2.26008	0.024891	0.0332813		GNAI1	1.19005	8.89699	5.13481	6.65971e-07	2.64168e-06		GNAI1	-0.100442	8.89699	-0.321368	0.748266	0.863357		GNAI1
GPR146	-0.364595	8.7843	-4.57835	8.21351e-06	0.000363231		GPR146	-4.21594	8.7843	-8.92411	2.83508e-16	1.23493e-14		GPR146	-0.0300358	8.7843	-5.1523	6.13456e-07	3.78687e-06		GPR146	0.70804	8.7843	4.7386	4.07039e-06	3.72597e-05		GPR146	-0.233525	8.7843	-3.66573	0.000315797	0.00144538		GPR146	1.63867	8.7843	7.93135	1.4885e-13	1.77132e-11		GPR146	-0.686843	8.7843	-2.31768	0.0214758	0.255562		GPR146
HEATR5B	-0.109564	8.97839	-2.48659	0.0137138	0.0299327		HEATR5B	-1.41804	8.97839	-5.0477	9.99768e-07	1.65239e-06		HEATR5B	-0.0100565	8.97839	-3.10607	0.00217043	0.00300327		HEATR5B	0.194877	8.97839	2.34638	0.0199326	0.0232414		HEATR5B	-0.0584775	8.97839	-1.67444	0.0956034	0.104374		HEATR5B	0.353501	8.97839	2.85039	0.00482259	0.00579685		HEATR5B	-0.0750189	8.97839	-0.467584	0.64059	0.793667		HEATR5B
HSPD1	-0.114632	11.2521	-2.24979	0.0255482	0.0453766		HSPD1	-1.85966	11.2521	-5.84831	1.9885e-08	5.37799e-08		HSPD1	-0.0163814	11.2521	-4.49555	1.17216e-05	3.98533e-05		HSPD1	0.343355	11.2521	3.65172	0.000332385	0.000841571		HSPD1	-0.14304	11.2521	-3.64145	0.000345065	0.00146653		HSPD1	0.580247	11.2521	4.1432	5.04679e-05	9.09951e-05		HSPD1	-0.21719	11.2521	-1.17728	0.240478	0.46913		HSPD1
IMMP2L	-0.123661	9.52993	-2.23593	0.0264584	0.0463023		IMMP2L	-2.31183	9.52993	-6.88349	7.30198e-11	3.77798e-10		IMMP2L	-0.0200237	9.52993	-5.13285	6.72201e-07	3.78687e-06		IMMP2L	0.357899	9.52993	3.49803	0.000577219	0.00127202		IMMP2L	-0.159831	9.52993	-3.75649	0.000225807	0.00128156		IMMP2L	0.750208	9.52993	5.02633	1.10445e-06	3.65081e-06		IMMP2L	-0.416061	9.52993	-2.09342	0.0375689	0.267923		IMMP2L
IRAK2	-0.239014	9.1679	-2.48338	0.0138344	0.0299327		IRAK2	-3.41161	9.1679	-5.63159	5.96774e-08	1.3657e-07		IRAK2	-0.0349001	9.1679	-5.12419	7.00093e-07	3.78687e-06		IRAK2	0.518569	9.1679	2.87636	0.00445786	0.00713787		IRAK2	-0.276519	9.1679	-3.72123	0.000257429	0.00128156		IRAK2	0.965112	9.1679	3.60187	0.000398296	0.000564252		IRAK2	-0.389316	9.1679	-1.11386	0.266674	0.489845		IRAK2
JUN	0.0857582	11.4254	1.40116	0.162712	0.189831		JUN	1.02713	11.4254	2.5441	0.0117084	0.0120112		JUN	0.00387712	11.4254	0.852134	0.395156	0.398504		JUN	-0.194112	11.4254	-1.68853	0.0928642	0.0944516		JUN	0.0544121	11.4254	1.12883	0.260319	0.264768		JUN	-0.552431	11.4254	-3.25815	0.00131693	0.00176084		JUN	0.0899706	11.4254	0.407856	0.683815	0.813739		JUN
KIAA0922	-0.20731	9.7756	-3.02205	0.00283797	0.0125081		KIAA0922	-2.19699	9.7756	-4.97704	1.38562e-06	2.19852e-06		KIAA0922	-0.0264991	9.7756	-5.46324	1.37576e-07	1.09143e-06		KIAA0922	0.318567	9.7756	2.44835	0.0152107	0.0186606		KIAA0922	-0.173441	9.7756	-3.22546	0.00146863	0.00397197		KIAA0922	0.759166	9.7756	3.97338	9.87812e-05	0.000163263		KIAA0922	-0.614095	9.7756	-2.47702	0.0140759	0.255562		KIAA0922
LACTB2	-0.21481	9.52983	-3.13246	0.00199292	0.0112932		LACTB2	-2.47262	9.52983	-5.68746	4.50736e-08	1.07609e-07		LACTB2	-0.0218873	9.52983	-4.40326	1.73292e-05	5.42677e-05		LACTB2	0.292109	9.52983	2.23675	0.0264036	0.0290928		LACTB2	-0.188399	9.52983	-3.51534	0.000542929	0.00201902		LACTB2	0.952301	9.52983	5.09329	8.08984e-07	3.00841e-06		LACTB2	-0.339539	9.52983	-1.3535	0.17742	0.41398		LACTB2
LMNA	0.0691555	11.2517	1.15102	0.251094	0.27413		LMNA	1.95259	11.2517	5.1702	5.63413e-07	1.03148e-06		LMNA	0.0232769	11.2517	5.60335	6.87898e-08	6.82166e-07		LMNA	-0.293533	11.2517	-2.6312	0.0091695	0.0121241		LMNA	0.111602	11.2517	2.38809	0.0178641	0.0256124		LMNA	-0.463588	11.2517	-2.77025	0.00612726	0.00721924		LMNA	0.242893	11.2517	1.12653	0.261289	0.489845		LMNA
LONRF1	-0.230936	9.55287	-2.4445	0.0153689	0.0323427		LONRF1	-3.8958	9.55287	-6.74642	1.58369e-10	7.41257e-10		LONRF1	-0.0308805	9.55287	-4.56589	8.66648e-06	3.12518e-05		LONRF1	0.780462	9.55287	4.54093	9.65237e-06	6.04543e-05		LONRF1	-0.29291	9.55287	-4.04089	7.58436e-05	0.000820489		LONRF1	1.00552	9.55287	3.84084	0.000164392	0.000254061		LONRF1	-1.07003	9.55287	-3.18866	0.0016586	0.146549		LONRF1
MAPRE1	0.089732	11.5975	2.37008	0.0187325	0.0371529		MAPRE1	1.20902	11.5975	5.01348	1.17141e-06	1.90956e-06		MAPRE1	0.00932995	11.5975	3.37265	0.000893303	0.00154062		MAPRE1	-0.217961	11.5975	-3.08883	0.00229438	0.00420048		MAPRE1	0.0758776	11.5975	2.5554	0.0113477	0.0184983		MAPRE1	-0.429559	11.5975	-4.12249	5.48361e-05	9.73954e-05		MAPRE1	0.162895	11.5975	1.18669	0.236753	0.46913		MAPRE1
MCM6	-0.121552	10.4395	-2.14211	0.0333901	0.0529789		MCM6	-1.83516	10.4395	-5.0957	7.99474e-07	1.35205e-06		MCM6	-0.0092731	10.4395	-2.20665	0.0284729	0.0316662		MCM6	0.180026	10.4395	1.6782	0.0948651	0.095669		MCM6	-0.14445	10.4395	-3.28659	0.00119714	0.00347462		MCM6	0.458125	10.4395	2.87987	0.00441024	0.0053892		MCM6	-0.0481279	10.4395	-0.233748	0.815419	0.890228		MCM6
MOCS1	-0.391518	10.8905	-3.87007	0.000147112	0.00173462		MOCS1	-4.76972	10.8905	-7.77597	3.83167e-13	4.55968e-12		MOCS1	-0.0373753	10.8905	-5.11137	7.43464e-07	3.84662e-06		MOCS1	0.737995	10.8905	3.87496	0.00014439	0.00045217		MOCS1	-0.275639	10.8905	-3.4398	0.000708111	0.00247839		MOCS1	1.28159	10.8905	4.5348	9.90746e-06	2.33631e-05		MOCS1	-0.275136	10.8905	-0.732152	0.464931	0.645958		MOCS1
MPDZ	-0.230163	10.2972	-3.08603	0.00231504	0.0119778		MPDZ	-3.43011	10.2972	-7.65725	7.85594e-13	8.49869e-12		MPDZ	-0.0334485	10.2972	-6.50596	6.03121e-10	3.204e-08		MPDZ	0.510131	10.2972	3.66702	0.0003143	0.000841571		MPDZ	-0.208777	10.2972	-3.58859	0.000417882	0.00171476		MPDZ	0.914834	10.2972	4.43937	1.48805e-05	3.27923e-05		MPDZ	-0.565138	10.2972	-2.08566	0.0382747	0.267923		MPDZ
MSH6	-0.0351571	9.98646	-0.84762	0.39766	0.411492		MSH6	-0.967795	9.98646	-3.60587	0.000392517	0.00044913		MSH6	-0.00372722	9.98646	-1.21519	0.225721	0.22958		MSH6	0.235526	9.98646	3.08289	0.0023385	0.0042164		MSH6	-0.0734956	9.98646	-2.27913	0.0237122	0.0320654		MSH6	0.461216	9.98646	4.08574	6.34938e-05	0.000109504		MSH6	0.090489	9.98646	0.607447	0.544241	0.691555		MSH6
MVP	0.104977	8.44947	1.38826	0.166598	0.192477		MVP	2.56963	8.44947	5.42954	1.62116e-07	3.38454e-07		MVP	0.0206753	8.44947	3.80131	0.000190885	0.000391644		MVP	-0.568795	8.44947	-4.14325	5.04657e-05	0.000183534		MVP	0.145436	8.44947	2.4713	0.014296	0.0214704		MVP	-0.954335	8.44947	-4.6752	5.38341e-06	1.45597e-05		MVP	0.164619	8.44947	0.604386	0.54627	0.691555		MVP
NDFIP2	-0.124619	9.86588	-2.22988	0.0268641	0.0463309		NDFIP2	-2.04812	9.86588	-5.87715	1.71432e-08	4.85723e-08		NDFIP2	-0.0171967	9.86588	-4.28531	2.83104e-05	8.21692e-05		NDFIP2	0.286683	9.86588	2.74218	0.00665546	0.00954216		NDFIP2	-0.142732	9.86588	-3.29476	0.00116462	0.00346475		NDFIP2	0.813012	9.86588	5.44268	1.52134e-07	8.62093e-07		NDFIP2	-0.259904	9.86588	-1.28559	0.20007	0.449213		NDFIP2
NDRG4	-0.9971	10.3667	-4.63748	6.35215e-06	0.000363231		NDRG4	-10.7991	10.3667	-8.28712	1.63708e-14	3.89626e-13		NDRG4	-0.0933779	10.3667	-6.05518	6.79891e-09	1.66819e-07		NDRG4	2.11501	10.3667	5.30138	3.01955e-07	7.36319e-06		NDRG4	-0.74251	10.3667	-4.36774	2.01136e-05	0.00029919		NDRG4	3.05975	10.3667	5.07694	8.73089e-07	3.09028e-06		NDRG4	-0.79104	10.3667	-0.976801	0.329845	0.524376		NDRG4
NMNAT3	-0.181156	8.84299	-2.90096	0.00413547	0.0144741		NMNAT3	-2.37738	8.84299	-6.08597	5.77524e-09	1.90904e-08		NMNAT3	-0.0181282	8.84299	-3.98641	9.38976e-05	0.000219094		NMNAT3	0.511748	8.84299	4.47251	1.29326e-05	7.6949e-05		NMNAT3	-0.176856	8.84299	-3.64385	0.00034206	0.00146653		NMNAT3	0.843544	8.84299	4.9561	1.5261e-06	4.7791e-06		NMNAT3	-0.439256	8.84299	-1.93841	0.0539778	0.28737		NMNAT3
OSBPL1A	-0.164159	10.4326	-2.81904	0.00529959	0.0170446		OSBPL1A	-1.96655	10.4326	-5.30275	2.99643e-07	5.6904e-07		OSBPL1A	-0.0163161	10.4326	-3.84199	0.000163682	0.000347824		OSBPL1A	0.35023	10.4326	3.21335	0.00152875	0.00298231		OSBPL1A	-0.154511	10.4326	-3.40426	0.000801155	0.00257669		OSBPL1A	0.828	10.4326	5.25873	3.70239e-07	1.57352e-06		OSBPL1A	-0.328313	10.4326	-1.55025	0.122658	0.343508		OSBPL1A
PALLD	0.350687	10.8287	4.55316	9.15708e-06	0.000363231		PALLD	4.07062	10.8287	8.90963	3.11328e-16	1.23493e-14		PALLD	0.0325435	10.8287	5.87547	1.73111e-08	3.43336e-07		PALLD	-0.742067	10.8287	-5.18884	5.16403e-07	7.68149e-06		PALLD	0.233084	10.8287	3.79337	0.000196688	0.00128156		PALLD	-1.34879	10.8287	-6.47992	6.95574e-10	7.52485e-09		PALLD	0.640137	10.8287	2.23243	0.0266928	0.264703		PALLD
PCM1	-0.0755381	10.8594	-1.57949	0.115799	0.143542		PCM1	-1.32283	10.8594	-4.30969	2.55909e-05	3.3465e-05		PCM1	-0.00778004	10.8594	-2.20828	0.0283571	0.0316662		PCM1	0.240172	10.8594	2.69973	0.00753224	0.0105451		PCM1	-0.0960497	10.8594	-2.58085	0.0105695	0.0182285		PCM1	0.358804	10.8594	2.68343	0.00789552	0.0090343		PCM1	0.0540498	10.8594	0.313099	0.754531	0.863357		PCM1
PDIA5	0.167983	7.95185	2.11979	0.0352532	0.0544822		PDIA5	2.56215	7.95185	5.09378	8.06683e-07	1.35205e-06		PDIA5	0.0161825	7.95185	2.77666	0.00601234	0.00777683		PDIA5	-0.506982	7.95185	-3.4597	0.000660544	0.00138467		PDIA5	0.129557	7.95185	2.07846	0.03894	0.0492964		PDIA5	-0.974962	7.95185	-4.51377	1.08427e-05	2.48131e-05		PDIA5	0.392596	7.95185	1.37193	0.171619	0.408453		PDIA5
PDK2	-0.354627	7.95918	-3.67381	0.000306574	0.00291172		PDK2	-4.14859	7.95918	-6.9442	5.16722e-11	2.92809e-10		PDK2	-0.0334811	7.95918	-4.7805	3.37727e-06	1.43534e-05		PDK2	0.920499	7.95918	5.2259	4.33129e-07	7.36319e-06		PDK2	-0.350839	7.95918	-4.71592	4.50067e-06	0.000133895		PDK2	1.70505	7.95918	6.68127	2.28398e-10	3.01994e-09		PDK2	-0.426164	7.95918	-1.19527	0.233394	0.46913		PDK2
PHF13	-0.174467	10.4362	-2.70608	0.00739466	0.0214625		PHF13	-2.84055	10.4362	-7.29845	6.6401e-12	5.26781e-11		PHF13	-0.0252746	10.4362	-5.58479	7.54553e-08	6.90706e-07		PHF13	0.491116	10.4362	4.14114	5.0896e-05	0.000183534		PHF13	-0.163017	10.4362	-3.24047	0.0013971	0.00386639		PHF13	0.770097	10.4362	4.3374	2.28197e-05	4.5259e-05		PHF13	-0.433487	10.4362	-1.85631	0.0648768	0.28737		PHF13
PIAS4	-0.11876	10.0223	-3.23777	0.00140972	0.00986801		PIAS4	-1.20507	10.0223	-5.10936	7.49974e-07	1.31245e-06		PIAS4	-0.00905483	10.0223	-3.33763	0.00100701	0.00166817		PIAS4	0.279582	10.0223	4.11265	5.70482e-05	0.000193964		PIAS4	-0.0495915	10.0223	-1.68874	0.092824	0.102278		PIAS4	0.484648	10.0223	4.81213	2.93134e-06	8.72074e-06		PIAS4	-0.228374	10.0223	-1.70361	0.0900024	0.302516		PIAS4
PLEKHO2	0.273979	8.75059	3.1801	0.00170582	0.0106838		PLEKHO2	3.72515	8.75059	7.06678	2.55706e-11	1.60153e-10		PLEKHO2	0.0384316	8.75059	6.45265	8.07732e-10	3.204e-08		PLEKHO2	-0.624371	8.75059	-3.89537	0.000133543	0.000429504		PLEKHO2	0.322356	8.75059	4.91472	1.84429e-06	7.31568e-05		PLEKHO2	-0.969901	8.75059	-4.03685	7.70455e-05	0.000130977		PLEKHO2	0.672512	8.75059	2.14694	0.0329989	0.267923		PLEKHO2
POLR3C	-0.0319267	10.4607	-0.859628	0.391021	0.408171		POLR3C	-0.571788	10.4607	-2.33741	0.0204026	0.0207513		POLR3C	-0.00569973	10.4607	-2.0903	0.037851	0.0413236		POLR3C	0.195412	10.4607	2.84734	0.00486749	0.00742604		POLR3C	-0.0412258	10.4607	-1.41667	0.158131	0.165066		POLR3C	0.169394	10.4607	1.62097	0.106595	0.108776		POLR3C	-0.0682677	10.4607	-0.511618	0.609481	0.763456		POLR3C
PPP1R14B	0.164503	10.4162	3.0352	0.00272238	0.0124601		PPP1R14B	1.80829	10.4162	5.21268	4.60756e-07	8.56719e-07		PPP1R14B	0.016884	10.4162	4.29518	2.71815e-05	8.08649e-05		PPP1R14B	-0.43325	10.4162	-4.34358	2.22452e-05	9.83956e-05		PPP1R14B	0.100228	10.4162	2.33095	0.0207495	0.0287116		PPP1R14B	-0.453321	10.4162	-2.95358	0.00351623	0.00440454		PPP1R14B	0.224043	10.4162	1.13004	0.259808	0.489845		PPP1R14B
PRDX6	-0.116565	13.8495	-2.64954	0.00870256	0.0235365		PRDX6	-1.75229	13.8495	-6.45336	8.03412e-10	3.29676e-09		PRDX6	-0.015513	13.8495	-4.95595	1.52734e-06	6.99052e-06		PRDX6	0.258956	13.8495	3.14959	0.0018849	0.00361778		PRDX6	-0.132764	13.8495	-3.91496	0.000123866	0.0011489		PRDX6	0.525314	13.8495	4.34105	2.2476e-05	4.5259e-05		PRDX6	-0.139011	13.8495	-0.867171	0.386885	0.575492		PRDX6
PRRX1	0.15068	11.8381	2.25575	0.0251659	0.045375		PRRX1	2.05462	11.8381	4.80932	2.96717e-06	4.41366e-06		PRRX1	0.0154667	11.8381	3.16114	0.00181507	0.00263406		PRRX1	-0.532318	11.8381	-4.3756	1.94631e-05	9.26445e-05		PRRX1	0.141023	11.8381	2.69951	0.00753714	0.0154641		PRRX1	-1.00391	11.8381	-5.64814	5.49715e-08	3.44295e-07		PRRX1	0.33577	11.8381	1.39013	0.166032	0.408453		PRRX1
PRSS23	0.201586	8.89205	2.00895	0.0458834	0.0665868		PRSS23	2.77552	8.89205	4.28882	2.78943e-05	3.60807e-05		PRSS23	0.0300497	8.89205	4.16979	4.53456e-05	0.000119914		PRSS23	-0.374787	8.89205	-1.98333	0.0486947	0.0508304		PRSS23	0.204327	8.89205	2.60714	0.0098163	0.0174349		PRSS23	-0.90181	8.89205	-3.2253	0.00146929	0.00192138		PRSS23	0.811942	8.89205	2.2611	0.0248268	0.264703		PRSS23
RAB31	0.195074	12.1725	2.61525	0.00959373	0.0239164		RAB31	2.90954	12.1725	6.29184	1.92939e-09	6.95748e-09		RAB31	0.0211253	12.1725	3.89729	0.000132551	0.000292103		RAB31	-0.341823	12.1725	-2.42873	0.0160334	0.0194691		RAB31	0.150709	12.1725	2.56825	0.0109487	0.0184983		RAB31	-1.0329	12.1725	-5.11774	7.21528e-07	2.76974e-06		RAB31	0.193364	12.1725	0.711368	0.477683	0.645958		RAB31
RANGAP1	0.0953835	9.76127	2.35787	0.0193429	0.0377345		RANGAP1	0.879551	9.76127	3.30423	0.00112774	0.00122001		RANGAP1	0.010434	9.76127	3.53978	0.000497704	0.00095527		RANGAP1	-0.199865	9.76127	-2.63447	0.00908471	0.0121241		RANGAP1	0.0783702	9.76127	2.46776	0.0144339	0.0214704		RANGAP1	-0.24761	9.76127	-2.16013	0.0319483	0.0345623		RANGAP1	0.175851	9.76127	1.19924	0.231849	0.46913		RANGAP1
RBMS2	-0.226712	7.70334	-3.10934	0.00214777	0.0116175		RBMS2	-2.47253	7.70334	-5.30164	3.01256e-07	5.6904e-07		RBMS2	-0.0149364	7.70334	-2.75	0.00650425	0.00814743		RBMS2	0.393436	7.70334	2.85597	0.00474222	0.00732888		RBMS2	-0.170936	7.70334	-2.97595	0.00327998	0.00813163		RBMS2	0.8456	7.70334	4.17413	4.45562e-05	8.16984e-05		RBMS2	-0.18178	7.70334	-0.679443	0.497641	0.650761		RBMS2
RBP1	-0.0798152	7.8309	-0.741812	0.459069	0.462959		RBP1	-2.45832	7.8309	-3.52414	0.000526094	0.000590615		RBP1	-0.025059	7.8309	-3.21768	0.00150691	0.00226991		RBP1	0.491056	7.8309	2.45692	0.0148633	0.0184243		RBP1	-0.230449	7.8309	-2.77184	0.00609889	0.0127328		RBP1	0.982061	7.8309	3.30806	0.00111335	0.00152285		RBP1	-0.698377	7.8309	-1.82143	0.0700314	0.28737		RBP1
RERE	-0.0985148	10.2087	-2.15734	0.0321687	0.0517307		RERE	-1.56685	10.2087	-5.45171	1.45455e-07	3.09091e-07		RERE	-0.0146353	10.2087	-4.48533	1.22439e-05	4.04727e-05		RERE	0.307456	10.2087	3.6526	0.000331318	0.000841571		RERE	-0.0943398	10.2087	-2.64289	0.00886942	0.0167534		RERE	0.349585	10.2087	2.72529	0.00699229	0.00815767		RERE	-0.292243	10.2087	-1.77699	0.0770864	0.302516		RERE
RGS17	-0.275124	8.36665	-2.21299	0.0280258	0.0469729		RGS17	-4.05076	8.36665	-5.13168	6.75469e-07	1.19971e-06		RGS17	-0.0280285	8.36665	-3.07499	0.00239832	0.00328045		RGS17	0.720337	8.36665	3.11309	0.00212192	0.00394545		RGS17	-0.255325	8.36665	-2.62452	0.00934523	0.0172633		RGS17	1.13527	8.36665	3.2725	0.00125513	0.00169728		RGS17	-0.783398	8.36665	-1.74836	0.081933	0.302516		RGS17
RPA3	-0.0775036	10.3685	-1.95609	0.0518427	0.0734438		RPA3	-1.01946	10.3685	-3.97179	9.93746e-05	0.000118256		RPA3	-0.00516528	10.3685	-1.7565	0.080529	0.08333		RPA3	0.256797	10.3685	3.51576	0.000542127	0.00121723		RPA3	-0.0817661	10.3685	-2.64571	0.00879835	0.0167534		RPA3	0.367444	10.3685	3.33828	0.00100476	0.00139031		RPA3	-0.0216897	10.3685	-0.151127	0.880028	0.918625		RPA3
RPAIN	-0.0852342	10.4057	-1.76965	0.0783042	0.104699		RPAIN	-1.79766	10.4057	-6.03821	7.42323e-09	2.32464e-08		RPAIN	-0.0139622	10.4057	-4.03652	7.7149e-05	0.000191265		RPAIN	0.368525	10.4057	4.20852	3.87672e-05	0.000153776		RPAIN	-0.0696855	10.4057	-1.84161	0.0670096	0.0772177		RPAIN	0.592575	10.4057	4.53234	1.00128e-05	2.33631e-05		RPAIN	-0.430837	10.4057	-2.51229	0.0127833	0.255562		RPAIN
RRAGD	-0.067383	10.3863	-1.09147	0.276376	0.296295		RRAGD	-1.2891	10.3863	-3.20025	0.00159613	0.00169589		RRAGD	-0.0117783	10.3863	-2.6099	0.00973979	0.0118269		RRAGD	0.291659	10.3863	2.54234	0.0117666	0.0150562		RRAGD	-0.0954532	10.3863	-1.97984	0.0490894	0.060223		RRAGD	0.648263	10.3863	3.83426	0.000168544	0.000257137		RRAGD	-0.311651	10.3863	-1.40967	0.160188	0.408453		RRAGD
RTN1	-0.281347	10.1686	-3.03987	0.00268234	0.0124601		RTN1	-3.84483	10.1686	-6.74243	1.61955e-10	7.41257e-10		RTN1	-0.0214385	10.1686	-3.12913	0.00201446	0.00285382		RTN1	0.650797	10.1686	3.77952	0.000207181	0.000601331		RTN1	-0.135692	10.1686	-1.83839	0.0674844	0.0772177		RTN1	1.17628	10.1686	4.61951	6.86834e-06	1.70744e-05		RTN1	0.0892494	10.1686	0.262818	0.792961	0.881891		RTN1
SENP2	-0.0737263	8.29859	-1.18682	0.236702	0.26081		SENP2	-1.91963	8.29859	-4.88372	2.12157e-06	3.19578e-06		SENP2	-0.0147806	8.29859	-3.28414	0.00120697	0.00191506		SENP2	0.295794	8.29859	2.56163	0.0111527	0.0145843		SENP2	-0.183149	8.29859	-3.87419	0.000144819	0.0011489		SENP2	0.658206	8.29859	3.86928	0.000147536	0.00023409		SENP2	-0.241638	8.29859	-1.08345	0.279911	0.489845		SENP2
SIRT5	-0.119818	9.27608	-2.21853	0.0276401	0.0469729		SIRT5	-1.62504	9.27608	-4.69627	4.90481e-06	6.7939e-06		SIRT5	-0.010054	9.27608	-2.52079	0.0124876	0.0145689		SIRT5	0.291548	9.27608	2.89195	0.00425096	0.00692965		SIRT5	-0.117646	9.27608	-2.79	0.0057792	0.0122808		SIRT5	0.426146	9.27608	2.80973	0.00544907	0.0064844		SIRT5	-0.212279	9.27608	-1.08538	0.279057	0.489845		SIRT5
SLC39A11	0.0877147	8.70977	1.27072	0.205299	0.234909		SLC39A11	2.08164	8.70977	4.74935	3.87793e-06	5.62773e-06		SLC39A11	0.0160702	8.70977	3.20785	0.00155674	0.00231565		SLC39A11	-0.361264	8.70977	-2.82354	0.00522865	0.00761506		SLC39A11	0.123134	8.70977	2.28908	0.023116	0.0316184		SLC39A11	-0.757147	8.70977	-4.0138	8.4351e-05	0.000141377		SLC39A11	0.0795652	8.70977	0.320042	0.74927	0.863357		SLC39A11
SLC41A1	-0.216065	8.09366	-3.04567	0.00263346	0.0124601		SLC41A1	-3.09029	8.09366	-7.15176	1.56379e-11	1.03384e-10		SLC41A1	-0.0227008	8.09366	-4.42182	1.60263e-05	5.15441e-05		SLC41A1	0.484403	8.09366	3.66274	0.000319269	0.000841571		SLC41A1	-0.14961	8.09366	-2.66845	0.0082438	0.0166273		SLC41A1	0.974691	8.09366	5.03944	1.03938e-06	3.53391e-06		SLC41A1	-0.490736	8.09366	-1.90172	0.0586411	0.28737		SLC41A1
SPATA5L1	-0.0188603	7.99365	-0.339718	0.734425	0.734425		SPATA5L1	-0.842009	7.99365	-2.30356	0.0222713	0.0222713		SPATA5L1	-0.00743799	7.99365	-1.82226	0.0699051	0.0729711		SPATA5L1	0.290886	7.99365	2.83821	0.00500325	0.00753653		SPATA5L1	-0.0687184	7.99365	-1.58378	0.11482	0.124215		SPATA5L1	0.591943	7.99365	3.90936	0.000126543	0.000206283		SPATA5L1	-0.0590073	7.99365	-0.29619	0.767391	0.86971		SPATA5L1
STAT3	0.125018	11.571	2.6416	0.00890208	0.0235411		STAT3	1.96222	11.571	6.77645	1.33762e-10	6.63235e-10		STAT3	0.0134904	11.571	3.92412	0.000119556	0.000268438		STAT3	-0.392632	11.571	-4.55179	9.21172e-06	6.04543e-05		STAT3	0.129537	11.571	3.52725	0.000520451	0.00199786		STAT3	-0.772767	11.571	-6.19481	3.24762e-09	2.97282e-08		STAT3	0.168118	11.571	0.975498	0.330489	0.524376		STAT3
STK24	-0.0825504	12.3525	-1.85945	0.0644277	0.0881252		STK24	-1.38248	12.3525	-4.90084	1.96286e-06	2.99462e-06		STK24	-0.011053	12.3525	-3.42777	0.000738349	0.0013114		STK24	0.187111	12.3525	2.24839	0.025639	0.0285681		STK24	-0.107212	12.3525	-3.11893	0.00208224	0.00527206		STK24	0.219525	12.3525	1.7469	0.0821853	0.0857899		STK24	-0.16947	12.3525	-1.05771	0.291463	0.502667		STK24
SULF1	-0.279757	7.96493	-2.55837	0.0112542	0.0259505		SULF1	-3.74385	7.96493	-5.4049	1.82819e-07	3.75094e-07		SULF1	-0.0279207	7.96493	-3.49124	0.00059119	0.00109924		SULF1	0.457097	7.96493	2.21132	0.0281433	0.0307253		SULF1	-0.1569	7.96493	-1.81036	0.0717363	0.0813012		SULF1	0.687486	7.96493	2.21308	0.0280193	0.0305899		SULF1	-0.546287	7.96493	-1.37664	0.17016	0.408453		SULF1
SULT1A1	0.119777	9.69012	1.50515	0.133858	0.160901		SULT1A1	1.78913	9.69012	3.44934	0.000684751	0.000754494		SULT1A1	0.0139806	9.69012	2.39034	0.0177577	0.020319		SULT1A1	-0.318102	9.69012	-2.13528	0.033951	0.0363979		SULT1A1	0.115925	9.69012	1.85817	0.0646108	0.0753792		SULT1A1	-0.806544	9.69012	-3.68057	0.000299028	0.000433955		SULT1A1	0.10824	9.69012	0.377092	0.706504	0.832415		SULT1A1
TBCA	-0.0861752	13.2306	-2.17047	0.0311463	0.0507727		TBCA	-1.45695	13.2306	-5.89465	1.56646e-08	4.54654e-08		TBCA	-0.0132972	13.2306	-4.709	4.63914e-06	1.84019e-05		TBCA	0.210018	13.2306	2.83391	0.00506835	0.00753916		TBCA	-0.116482	13.2306	-3.82123	0.00017709	0.00128156		TBCA	0.472207	13.2306	4.34966	2.16847e-05	4.44909e-05		TBCA	-0.237397	13.2306	-1.65829	0.0988225	0.302516		TBCA
TFPI	0.187717	9.86009	2.98311	0.00320734	0.0129252		TFPI	2.22675	9.86009	5.57973	7.73087e-08	1.7358e-07		TFPI	0.0151523	9.86009	3.26249	0.00129799	0.00203237		TFPI	-0.398322	9.86009	-3.38304	0.000861997	0.0017386		TFPI	0.159716	9.86009	3.24061	0.00139649	0.00386639		TFPI	-0.819746	9.86009	-4.75307	3.81599e-06	1.0812e-05		TFPI	0.536558	9.86009	2.35735	0.0193694	0.255562		TFPI
THYN1	-0.19336	10.1427	-2.94777	0.00358029	0.0133142		THYN1	-2.58359	10.1427	-6.33234	1.5509e-09	5.76742e-09		THYN1	-0.0250529	10.1427	-5.39928	1.88033e-07	1.39849e-06		THYN1	0.457681	10.1427	3.75407	0.000227858	0.000645597		THYN1	-0.164206	10.1427	-3.19553	0.00162144	0.00424613		THYN1	1.23439	10.1427	7.33354	5.41279e-12	3.22061e-10		THYN1	-0.498499	10.1427	-2.09616	0.037323	0.267923		THYN1
TLN1	0.0470147	10.829	1.25425	0.211211	0.239373		TLN1	0.798302	10.829	3.26714	0.00127775	0.00136984		TLN1	0.0092183	10.829	3.40084	0.000810613	0.00141857		TLN1	-0.175424	10.829	-2.51658	0.0126332	0.0159931		TLN1	0.0626381	10.829	2.1418	0.0334154	0.0427574		TLN1	-0.389417	10.829	-3.7893	0.00019969	0.000297039		TLN1	0.163566	10.829	1.21572	0.225521	0.46913		TLN1
TMEM100	-0.238127	10.2267	-2.44154	0.0154919	0.0323427		TMEM100	-4.70665	10.2267	-8.248	2.09097e-14	4.1471e-13		TMEM100	-0.0387823	10.2267	-5.69838	4.26999e-08	6.13885e-07		TMEM100	0.532087	10.2267	2.91545	0.00395579	0.00672484		TMEM100	-0.365956	10.2267	-4.98559	1.33337e-06	7.31568e-05		TMEM100	1.1015	10.2267	4.09456	6.1305e-05	0.000107284		TMEM100	-0.449489	10.2267	-1.27087	0.205247	0.452303		TMEM100
TMEM160	0.0997221	10.0113	1.70409	0.0899122	0.116299		TMEM160	2.27295	10.0113	6.33382	1.53852e-09	5.76742e-09		TMEM160	0.0198873	10.0113	4.80803	2.98601e-06	1.31605e-05		TMEM160	-0.290279	10.0113	-2.66223	0.00839214	0.0116124		TMEM160	0.160227	10.0113	3.56558	0.000453901	0.00180047		TMEM160	-0.69326	10.0113	-4.34972	2.1679e-05	4.44909e-05		TMEM160	0.359759	10.0113	1.71347	0.0881713	0.302516		TMEM160
TNFAIP8	-0.105379	9.68148	-1.24554	0.214388	0.240681		TNFAIP8	-2.2217	9.68148	-4.08066	6.47718e-05	8.11352e-05		TNFAIP8	-0.0251071	9.68148	-4.1565	4.78407e-05	0.000123762		TNFAIP8	0.32118	9.68148	2.0292	0.0437596	0.0460831		TNFAIP8	-0.243098	9.68148	-3.76693	0.000217181	0.00128156		TNFAIP8	0.635923	9.68148	2.69385	0.00766124	0.00885133		TNFAIP8	-0.704803	9.68148	-2.34429	0.0200415	0.255562		TNFAIP8
TPM2	0.136349	11.6409	1.73065	0.0850526	0.111223		TPM2	2.46078	11.6409	4.91994	1.79943e-06	2.78094e-06		TPM2	0.0182557	11.6409	3.18047	0.00170369	0.00250295		TPM2	-0.321262	11.6409	-2.17523	0.0307826	0.0333012		TPM2	0.0868313	11.6409	1.39816	0.16361	0.169301		TPM2	-0.915648	11.6409	-4.25782	3.16945e-05	6.0833e-05		TPM2	0.311406	11.6409	1.09674	0.274069	0.489845		TPM2
TRERF1	-0.108893	7.61126	-1.51373	0.131669	0.160901		TRERF1	-2.18976	7.61126	-4.78996	3.23591e-06	4.75399e-06		TRERF1	-0.0145511	7.61126	-2.76493	0.00622441	0.00796457		TRERF1	0.464909	7.61126	3.51727	0.000539216	0.00121723		TRERF1	-0.0846252	7.61126	-1.49601	0.136223	0.146041		TRERF1	0.64371	7.61126	3.22557	0.00146798	0.00192138		TRERF1	-0.309685	7.61126	-1.19725	0.232621	0.46913		TRERF1
TRIM23	-0.0754082	8.52204	-1.48185	0.13995	0.166541		TRIM23	-1.29451	8.52204	-3.93825	0.000113181	0.000133352		TRIM23	-0.0134482	8.52204	-3.66366	0.000318164	0.000631025		TRIM23	0.155043	8.52204	1.62052	0.106693	0.106693		TRIM23	-0.144949	8.52204	-3.72619	0.000252743	0.00128156		TRIM23	0.355762	8.52204	2.49631	0.0133546	0.0149924		TRIM23	-0.453486	8.52204	-2.5085	0.0129168	0.255562		TRIM23
TSHZ2	0.119199	10.3863	1.94165	0.05358	0.075012		TSHZ2	1.74007	10.3863	4.40974	1.68561e-05	2.22876e-05		TSHZ2	0.0119151	10.3863	2.63926	0.00896148	0.010994		TSHZ2	-0.322853	10.3863	-2.82235	0.00524735	0.00761506		TSHZ2	0.0869962	10.3863	1.8001	0.0733479	0.0823434		TSHZ2	-0.775256	10.3863	-4.65559	5.8671e-06	1.53422e-05		TSHZ2	-0.0382651	10.3863	-0.172116	0.86352	0.914403		TSHZ2
UBE2W	-0.144685	7.86672	-2.31217	0.0217834	0.04181		UBE2W	-2.16588	7.86672	-5.49322	1.18633e-07	2.56678e-07		UBE2W	-0.0190629	7.86672	-4.23416	3.4918e-05	9.44372e-05		UBE2W	0.5066	7.86672	4.44912	1.42824e-05	7.84582e-05		UBE2W	-0.124107	7.86672	-2.52902	0.0122078	0.0193696		UBE2W	0.67314	7.86672	3.89211	0.000135205	0.000217424		UBE2W	-0.378533	7.86672	-1.67547	0.0954006	0.302516		UBE2W
UVRAG	-0.0956326	9.58217	-1.81889	0.0704201	0.0952272		UVRAG	-1.69469	9.58217	-5.09493	8.0234e-07	1.35205e-06		UVRAG	-0.0124553	9.58217	-3.25328	0.00133859	0.00206872		UVRAG	0.280958	9.58217	2.87336	0.00449866	0.00713787		UVRAG	-0.107418	9.58217	-2.62135	0.00942952	0.0172633		UVRAG	0.464661	9.58217	3.17611	0.00172824	0.00223544		UVRAG	-0.443965	9.58217	-2.36646	0.0189119	0.255562		UVRAG
WBP2	-0.0451341	13.2237	-1.5086	0.132974	0.160901		WBP2	-1.05872	13.2237	-5.69596	4.31818e-08	1.07609e-07		WBP2	-0.00723629	13.2237	-3.33696	0.00100931	0.00166817		WBP2	0.2371	13.2237	4.387	1.85559e-05	9.20061e-05		WBP2	-0.0736172	13.2237	-3.19182	0.00164136	0.00424613		WBP2	0.34363	13.2237	4.21785	3.73174e-05	7.04885e-05		WBP2	-0.0485028	13.2237	-0.449429	0.653608	0.793667		WBP2
WDR20	-0.136333	9.94636	-2.28223	0.0235252	0.0437422		WDR20	-2.02869	9.94636	-5.37707	2.09295e-07	4.22138e-07		WDR20	-0.0132053	9.94636	-3.0106	0.00294219	0.00393394		WDR20	0.379619	9.94636	3.42934	0.00073438	0.00150674		WDR20	-0.0921859	9.94636	-1.95624	0.0518254	0.0622952		WDR20	0.829231	9.94636	5.1557	6.03644e-07	2.47702e-06		WDR20	-0.269333	9.94636	-1.24532	0.214467	0.464029		WDR20
YARS	0.0778378	10.5719	2.19664	0.0291925	0.0482487		YARS	0.864779	10.5719	3.74389	0.000236584	0.000273335		YARS	0.00697069	10.5719	2.6706	0.00819266	0.0101555		YARS	-0.205557	10.5719	-3.12022	0.00207355	0.0039167		YARS	0.0404499	10.5719	1.44264	0.150681	0.158681		YARS	-0.10522	10.5719	-1.04088	0.299185	0.299185		YARS	-0.00611207	10.5719	-0.0474985	0.962163	0.962163		YARS
ZMPSTE24	0.0721926	11.4805	2.03902	0.0427601	0.0636056		ZMPSTE24	0.893889	11.4805	3.8895	0.000136533	0.000159288		ZMPSTE24	0.00653608	11.4805	2.50509	0.0130378	0.0150631		ZMPSTE24	-0.232927	11.4805	-3.56964	0.000447339	0.00108639		ZMPSTE24	0.0666327	11.4805	2.40395	0.0171288	0.0248577		ZMPSTE24	-0.370569	11.4805	-3.79418	0.000196066	0.00029534		ZMPSTE24	0.253713	11.4805	1.99605	0.0472812	0.272691		ZMPSTE24
ZNF615	-0.0367912	8.85622	-0.779165	0.436801	0.444267		ZNF615	-0.723787	8.85622	-2.32645	0.0209921	0.02117		ZNF615	-0.00653775	8.85622	-1.88216	0.0612625	0.0645154		ZNF615	0.202299	8.85622	2.30292	0.0223091	0.0255268		ZNF615	-0.0408361	8.85622	-1.10177	0.271881	0.274185		ZNF615	0.216238	8.85622	1.62753	0.105195	0.108776		ZNF615	-0.0766991	8.85622	-0.452225	0.651596	0.793667		ZNF615
[truncated: 29 more columns]

## Sheet: Supplementary Table S3
Supplementary Table S3. Gene ontology enrichment analysis of the Yellow module
Biological process term	GO term	Gene count	Fold enrichment	p-value	Bonferroni-correct p-value
cytoplasm	GO:0005737	83	1.36	1.82e-05	0.0029
protein complex binding	GO:0032403	10	4.84	4.16e-05	0.0066
cytoplasmic part	GO:0044444	66	1.46	6.29e-05	0.0099
intracellular part	GO:0044424	99	1.21	9.83e-05	0.0155
pore complex	GO:0046930	5	9.12	0.0002	0.0316
alcohol dehydrogenase activity, zinc-dependent	GO:0004024	2	71.42	0.0003	0.0477

## Sheet: Supplementary Table S4
Supplementary Table S4. Hub genes assessed by Mouse Genome Informatics (MGI)
Input	Input	MGI Gene/	Nomenclature			Associated Human Disease	Endogenous gene expression during development (Gene Expression Database)
	Type	Marker ID	Symbol	Name	Feature Type
GPD1L	current symbol	MGI:1289257	Gpd1l	glycerol-3-phosphate dehydrogenase 1-like	protein coding gene	Brugada Syndrome 2	alimentary system;nervous system
CCDC50	current symbol	MGI:1914751	Ccdc50	coiled-coil domain containing 50	protein coding gene	Deafness, Autosomal Dominant 44	auditory system;cardiovascular system;hemolymphoid system;liver and biliary system;nervous system;reproductive system;respiratory system;urinary system
NAALAD2	current symbol	MGI:1919810	Naalad2	N-acetylated alpha-linked acidic dipeptidase 2	protein coding gene	-	-
ALDH1L1	current symbol	MGI:1340024	Aldh1l1	aldehyde dehydrogenase 1 family, member L1	protein coding gene	-	alimentary system;connective tissue;endocrine system;exocrine system;hemolymphoid system;integumental system;liver and biliary system;musculoskeletal system;nervous system;olfactory system;reproductive system;urinary system;visual system
ADH1B	human symbol	MGI:87921	Adh1	alcohol dehydrogenase 1 (class I)	protein coding gene	Alcohol Dependence ; Parkinson Disease, Late-Onset	embryo mesenchyme;alimentary system;endocrine system;liver and biliary system;musculoskeletal system;nervous system;olfactory system;reproductive system;respiratory system;urinary system
ADH1A	rat synonym	MGI:87921	Adh1	alcohol dehydrogenase 1 (class I)	protein coding gene	Alcohol Dependence ; Parkinson Disease, Late-Onset	embryo mesenchyme;alimentary system;endocrine system;liver and biliary system;musculoskeletal system;nervous system;olfactory system;reproductive system;respiratory system;urinary system
PCCA	current symbol	MGI:97499	Pcca	propionyl-Coenzyme A carboxylase, alpha polypeptide	protein coding gene	Propionic Acidemia	alimentary system;auditory system;exocrine system;hemolymphoid system;integumental system;liver and biliary system;musculoskeletal system;nervous system;olfactory system;urinary system;visual system
ORMDL3	current symbol	MGI:1913862	Ormdl3	ORM1-like 3 (S. cerevisiae)	protein coding gene	-
EPB41L4B	current symbol	MGI:1859149	Epb41l4b	erythrocyte membrane protein band 4.1 like 4b	protein coding gene	-	alimentary system;endocrine system;integumental system;nervous system

## Sheet: Supplementary Table S5
Supplementary Table S5. Results of meta-analysis of the Yellow module genes using Fisher's methods
Gene	Fisher's statistics	P-value	FDR
ACTN1	76.9318	1.99929e-12	2.49158e-10
ACVR1	31.093	0.00013525	0.00301556
ADH1A	52.2017	1.54e-08	3.45e-06
ADH1B	61.553	2.31e-10	1.42e-07
ALDH1L1	46.191	2.19e-07	2.38e-05
ALKBH1	24.3567	0.00670791	0.0296518
AP2M1	20.594	0.00830779	0.0628139
ARIH1	28.5423	0.00147723	0.00880788
ARL4A	32.3296	8.13e-05	0.00207874
ATP5G2	23.872	0.00794759	0.0339172
AVPI1	61.8066	1.64689e-09	6.80888e-08
B4GALT5	15.364	0.052443	0.213059
BCL2	38.8907	2.65321e-05	0.000281628
BNIP3	92.1388	1.9984e-15	9.51525e-13
C5	15.2969	0.053624	0.216666
CABLES1	20.9287	0.0215962	0.0751254
CCDC50	37.0233	1.14e-05	0.000457692
CCDC80	32.6672	7.07e-05	0.00187257
CCDC89	13.3596	0.204255	0.374155
CCT8	12.9042	0.115188	0.343797
CD302	23.1744	0.00314735	0.0318179
CDH11	68.3194	9.34957e-11	5.46704e-09
CDH23	30.5615	0.000692955	0.00460417
CDKN1A	52.0568	1.64e-08	3.47e-06
CEBPZ	10.5021	0.23154	0.506044
CFH	66.2138	2.37321e-10	1.27579e-08
CHST3	42.0004	7.49758e-06	9.22119e-05
CIDEA	105	5.41537e-18	4.51e-15
CMTM8	14.2374	0.0757827	0.268087
COL15A1	13.1862	0.105601	0.325162
COL16A1	31.7731	0.000436828	0.00315824
COL3A1	24.3652	0.00198985	0.0226929
COL6A1	33.5021	5e-05	0.00142092
CRIPT	17.9509	0.0215974	0.119158
CYR61	12.5182	0.251871	0.426352
EPB41L4B	41.7988	1.48e-06	0.000104965
ERBB2	61.4401	1.93313e-09	7.6704e-08
FANCE	20.6338	0.00818644	0.0623046
FOXJ3	24.4256	0.00654752	0.029136
GLS	20.6485	0.00814222	0.0623046
GNAI1	45.3726	3.13e-07	3.04e-05
GPD1L	75.8474	3.34e-13	2.47e-09
GPR146	43.1622	8.19e-07	6.72e-05
HSPD1	14.7817	0.0635318	0.241388
IMMP2L	12.067	0.148241	0.396059
IRAK2	35.8315	1.89e-05	0.00068293
JUN	9.66204	0.470627	0.633786
KIAA0922	29.651	0.000243597	0.00462771
LACTB2	28.7711	0.000347804	0.00610516
LMNA	21.8899	0.0156752	0.0585255
LONRF1	25.6614	0.00119994	0.0153951
MAPRE1	13.8354	0.0861591	0.288107
MCM6	9.154	0.329472	0.601185
MOCS1	42.2289	1.23e-06	9.16e-05
MPDZ	33.1796	5.72e-05	0.0015704
MSH6	10.2307	0.249203	0.527078
MVP	56.6404	1.55709e-08	4.25391e-07
NAALAD2	94.5798	6.66134e-16	3.70037e-13
NDFIP2	35.5376	0.000101046	0.000905344
NDRG4	67.3942	1.40844e-10	7.69563e-09
NMNAT3	23.4284	0.00285569	0.0295983
ORMDL3	105.499	4.3e-18	4.51e-15
OSBPL1A	33.3253	0.000240127	0.00195206
PALLD	58.2518	1.03e-09	4.46e-07
PCCA	71.7499	2.03429e-11	1.73854e-09
PCM1	11.4062	0.179728	0.440966
PDIA5	38.9063	5.12e-06	0.000262559
PDK2	49.0047	4.06511e-07	7.13774e-06
PHF13	48.9988	4.07532e-07	7.13774e-06
PIAS4	21.9596	0.0153115	0.0576565
POLR3C	5.61805	0.846268	0.904224
PPP1R14B	61.1326	2.21119e-09	8.37487e-08
PRDX6	50.5132	2.14733e-07	4.21003e-06
PRRX1	48.393	5.26082e-07	8.72354e-06
PRSS23	59.9648	3.68032e-09	1.25168e-07
RAB31	55.8133	2.22497e-08	5.98052e-07
RANGAP1	17.6574	0.0239467	0.127222
RBMS2	22.2168	0.0140375	0.0537166
RBP1	21.776	0.0053481	0.0469379
RERE	22.7369	0.0117604	0.0466092
RGS17	31.6309	0.000108435	0.00256017
RPA3	8.66026	0.371762	0.635953
RPAIN	19.3621	0.0358975	0.109868
RRAGD	11.3293	0.18373	0.4459
RTN1	44.9645	2.20706e-06	3.14365e-05
SENP2	16.3207	0.0380127	0.175462
SIRT5	11.6223	0.168871	0.428294
SLC39A11	32.8839	0.000284897	0.00222379
SLC41A1	27.9875	0.00181361	0.01044
SPATA5L1	8.0452	0.624422	0.75433
STAT3	52.1456	1.07242e-07	2.31018e-06
STK24	17.9538	0.0557476	0.153529
SULF1	23.2393	0.0030702	0.0313725
SULT1A1	50.7587	1.93488e-07	3.86165e-06
TBCA	13.8458	0.0858743	0.287754
TFPI	27.6215	0.000551847	0.00867692
THYN1	51.9718	1.15493e-07	2.421e-06
TLN1	6.99058	0.537649	0.759973
TMEM100	86.5339	2.59792e-14	6.18491e-12
TMEM160	33.2867	0.000243756	0.00196717
TNFAIP8	4.85815	0.772624	0.888115
TPM2	39.7667	3.54e-06	0.000207664
TRERF1	19.4747	0.0125171	0.0839396
TRIM23	13.065	0.109633	0.333137
TSHZ2	29.8189	0.000227536	0.00442498
UBE2W	23.6854	0.00258716	0.0273521
UVRAG	27.9075	0.00186784	0.0106784
WBP2	34.3639	0.000160227	0.00136023
WDR20	14.7177	0.0648731	0.244349
YARS	33.8552	0.000195423	0.00162859
ZMPSTE24	24.5504	0.00626606	0.0279957
ZNF615	9.01062	0.531096	0.682136

## Sheet: Supplementary Table S6
Supplementary Table S6. Results of meta-analysis of the Yellow module genes using effect size combined methods.
Gene	ES in E-MTAB-54 ABD	ES in E-MTAB-54 GLU	ES in GSE25401	ES in GSE32512	ES in GSE64567	Variance in E-MTAB-54 ABD	Variance in E-MTAB-54 GLU	Variance in GSE25401	Variance in GSE32512	Variance in GSE64567	SMD	Variance of SMD	Qval	Qpval	tau2	zval	P-value	FDR	Model
ACTN1	1.26025	1.37546	1.6939	0.512944	0.675285	0.0903712	0.0875077	0.0974135	0.0399116	0.0666168	1.06953	0.0530913	14.7233	0.00531094	0.190843	4.64174	3.45e-06	6.09e-05	REM
ACVR1	-0.669167	0.0774041	-	-0.307828	-0.754356	0.0801886	0.0727741	-	0.0394886	0.0674999	-0.395662	0.0150715	-	-	-	-3.22289	0.00126902	0.0076681	FEM
ADH1A	-0.574683	-0.570492	-	-0.752841	-1.20164	0.0791392	0.0752699	-	0.0406745	0.074335	-0.774163	0.0156349	-	-	-	-6.19134	5.97e-10	5.07e-08	FEM
ADH1B	-0.918009	-0.608936	-	-0.790204	-1.28871	0.0837149	0.0756242	-	0.0408194	0.076029	-0.880725	0.0159186	-	-	-	-6.98053	2.94e-12	7.24e-10	FEM
ALDH1L1	-1.19127	-0.923353	-	-0.800913	-0.45596	0.0888613	0.0793881	-	0.0408622	0.0646784	-0.810349	0.015678	-	-	-	-6.47181	9.68e-11	1.21e-08	FEM
ALKBH1	-0.760548	0.0522844	0.312842	-0.290031	0.414721	0.0813551	0.0727486	0.0726687	0.0394618	0.0643979	-0.0535578	0.0413765	12.9571	0.0114871	0.141826	-0.263297	0.792322	0.87415	REM
AP2M1	0.698873	0.0386455	-	0.342827	0.508811	0.0805514	0.0727389	-	0.0395458	0.0650768	0.384567	0.0149665	-	-	-	3.14349	0.00166949	0.00957881	FEM
ARIH1	0.188589	-0.136972	-0.625763	-0.456076	-0.282214	0.076508	0.0728738	0.0752911	0.0397731	0.0636764	-0.291947	0.0123576	-	-	-	-2.62625	0.00863318	0.0258066	FEM
ARL4A	1.12675	0.483098	-	0.564765	-0.0424291	0.087526	0.0745506	-	0.0400519	0.0630683	0.518109	0.0490542	9.26181	0.0260051	0.131519	2.33929	0.0193206	0.0763116	REM
ATP5G2	-0.614958	0.0385054	-0.334571	-0.464785	-0.0476971	0.079567	0.0727389	0.0727943	0.0397933	0.063072	-0.299018	0.0123399	-	-	-	-2.69179	0.00710699	0.0219533	FEM
AVPI1	-0.769854	-0.62258	-1.65099	-0.733789	-0.0468041	0.0814822	0.0757554	0.0961321	0.0406034	0.0630713	-0.745671	0.0555323	16.3391	0.00259631	0.207549	-3.16428	0.00155469	0.008412	REM
B4GALT5	0.31045	0.131164	-	0.520856	0.225047	0.077051	0.0728617	-	0.0399321	0.0634499	0.332114	0.0148135	-	-	-	2.72872	0.00635808	0.0281018	FEM
BCL2	-0.258095	-0.614512	-1.08959	-0.468382	-0.684399	0.0767852	0.0756775	0.082395	0.0398017	0.0667136	-0.595405	0.0127408	-	-	-	-5.2749	1.33e-07	1.79e-06	FEM
BNIP3	-1.16818	-0.703463	-1.76961	-0.844729	-0.851508	0.0883748	0.0765934	0.099755	0.0410434	0.0687188	-0.997306	0.0136402	-	-	-	-8.53921	0	0	FEM
C5	-0.551513	-0.191887	-	-0.351513	-0.0276466	0.0789062	0.0730149	-	0.0395609	0.0630602	-0.280593	0.0148138	-	-	-	-2.30538	0.021145	0.0704199	FEM
CABLES1	-0.207535	-0.0469109	-0.301668	-0.406645	-0.653533	0.076575	0.0727445	0.0726074	0.039666	0.0663909	-0.341433	0.0123684	-	-	-	-3.07008	0.00214004	0.00811462	FEM
CCDC50	-1.15589	-0.942387	-	-0.564616	-0.505955	0.0881197	0.0796655	-	0.0400515	0.0650541	-0.728845	0.0155665	-	-	-	-5.8417	5.17e-09	2.89e-07	FEM
CCDC80	1.18609	0.893281	-	0.535903	0.0570719	0.0887512	0.0789613	-	0.0399721	0.0630796	0.645305	0.0524582	9.73528	0.0209557	0.143819	2.81746	0.0048405	0.0269159	REM
CCDC89	0.517512	0.200244	-0.0143151	0.187801	0.210138	0.0785817	0.0730405	0.0717967	0.0393391	0.0633992	0.211144	0.0122642	-	-	-	1.9066	0.056573	0.119948	FEM
CCT8	0.138786	-0.143828	-	-0.503756	-0.0782517	0.0763625	0.0728889	-	0.0398881	0.063102	-0.207066	0.014764	-	-	-	-1.70415	0.0883531	0.201584	FEM
CD302	-0.649426	-0.339708	-	-0.613633	-0.297409	0.0799561	0.0736288	-	0.0401966	0.0637452	-0.490107	0.0150029	-	-	-	-4.00132	6.3e-05	0.000685177	FEM
CDH11	1.17063	0.786065	1.89806	0.153674	0.107051	0.088426	0.0775546	0.103961	0.0393098	0.0631437	0.796359	0.101572	29.1891	7.16e-06	0.434357	2.49874	0.0124636	0.0421311	REM
CDH23	0.384668	-0.0667424	-0.4683	-0.559169	-0.249551	0.0775116	0.0727621	0.0737529	0.0400361	0.0635407	-0.24961	0.0123581	-	-	-	-2.24536	0.0247447	0.0613191	FEM
CDKN1A	1.15101	0.772992	-	0.585833	1.06998	0.0880193	0.0773954	-	0.0401128	0.0719984	0.832482	0.0158477	-	-	-	6.6129	3.77e-11	5.57e-09	FEM
CEBPZ	0.0184452	-0.123572	-	-0.428052	-0.184633	0.0761935	0.0728466	-	0.0397109	0.0633205	-0.223353	0.0147435	-	-	-	-1.83947	0.065846	0.163399	FEM
CFH	1.20026	1.08486	1.58121	0.203835	0.148627	0.0890532	0.0819219	0.0941184	0.0393549	0.0632268	0.818309	0.0828381	23.8964	8.38e-05	0.341658	2.84317	0.00446679	0.0191744	REM
CHST3	1.02534	0.588067	0.582208	0.535111	0.55343	0.0855774	0.075429	0.0748214	0.03997	0.065447	0.628487	0.0127216	-	-	-	5.57218	2.52e-08	4.09e-07	FEM
CIDEA	-1.12699	-1.02644	-1.67334	-0.771477	-1.33526	0.0875307	0.0809584	0.0967956	0.0407459	0.0769832	-1.10441	0.0139587	-	-	-	-9.3478	0	0	FEM
CMTM8	0.0736944	-0.757896	-	-0.517947	-0.345349	0.076239	0.0772148	-	0.0399245	0.063986	-0.40782	0.0149828	-	-	-	-3.33175	0.000863027	0.00563407	FEM
COL15A1	0.639628	0.26694	-	0.227956	-0.0293471	0.0798434	0.073284	-	0.0393811	0.0630609	0.251802	0.0148322	-	-	-	2.06755	0.0386824	0.110074	FEM
COL16A1	0.598834	0.802107	0.800958	0.371821	0.499331	0.0793923	0.0777536	0.0775228	0.0395979	0.0650021	0.572982	0.0126591	-	-	-	5.09259	3.53e-07	4.23e-06	FEM
COL3A1	0.688601	0.755662	-	0.594701	0.284016	0.0804241	0.0771884	-	0.0401391	0.0636844	0.570072	0.0151503	-	-	-	4.63147	3.63e-06	6.51e-05	FEM
COL6A1	-0.0610513	-0.0686289	-	0.525594	0.929013	0.0762238	0.0727641	-	0.0399446	0.0697969	0.342734	0.0530576	10.1643	0.0172201	0.148606	1.48793	0.136769	0.302431	REM
CRIPT	-0.400083	-0.299344	-	-0.561713	-0.278358	0.0776196	0.0734273	-	0.0400433	0.0636595	-0.411281	0.0148845	-	-	-	-3.37109	0.000748708	0.00504148	FEM
CYR61	0.458536	0.181422	-0.259043	0.334372	-0.00451768	0.0780678	0.0729844	0.072394	0.0395314	0.0630543	0.161608	0.012273	-	-	-	1.45878	0.144627	0.25185	FEM
EPB41L4B	-0.753866	-0.233042	-	-0.836279	-0.654456	0.0812647	0.0731516	-	0.0410077	0.0664004	-0.652871	0.0152855	-	-	-	-5.28066	1.29e-07	4.17e-06	FEM
ERBB2	1.03063	0.817242	0.98232	0.58626	0.990792	0.0856745	0.0779451	0.0804105	0.0401141	0.0707235	0.833549	0.0131568	-	-	-	7.26701	3.67e-13	2.66e-11	FEM
FANCE	-0.791448	-0.78769	-	-0.373586	-0.359437	0.0817832	0.0775746	-	0.0396012	0.0640635	-0.528583	0.0151562	-	-	-	-4.29357	1.76e-05	0.00023489	FEM
FOXJ3	-0.29913	0.0486073	-1.02404	-0.260029	0.0186909	0.0769894	0.0727457	0.0811578	0.0394204	0.0630569	-0.290544	0.0312881	9.7338	0.0451587	0.0913188	-1.64257	0.100473	0.21216	REM
GLS	0.290327	0.344944	-	0.43903	0.544006	0.0769431	0.0736569	-	0.0397348	0.0653662	0.415103	0.0149168	-	-	-	3.39874	0.000676981	0.0046409	FEM
GNAI1	-0.972884	-1.18788	-	-0.628302	-0.915262	0.0846414	0.0837512	-	0.0402424	0.0695988	-0.864527	0.01588	-	-	-	-6.86046	6.86e-12	1.41e-09	FEM
GPD1L	-1.59911	-1.63415	-	-0.655959	-1.42299	0.0990223	0.0935902	-	0.0403316	0.0788737	-1.29397	0.0706699	11.5236	0.00920685	0.206711	-4.86753	1.13e-06	3.63e-05	REM
GPR146	-0.981146	-1.01983	-	-0.914149	-0.382311	0.0847855	0.0808527	-	0.0413502	0.0641961	-0.817357	0.0156437	-	-	-	-6.53495	6.36e-11	8.71e-09	FEM
HSPD1	-0.308982	-0.321692	-	-0.437269	-0.399768	0.0770429	0.0735358	-	0.0397309	0.0643027	-0.380507	0.014859	-	-	-	-3.12154	0.00179911	0.0102037	FEM
IMMP2L	-0.263026	-0.237497	-	-0.459027	-0.140393	0.0768082	0.0731679	-	0.0397799	0.0632082	-0.302024	0.0147829	-	-	-	-2.48406	0.0129894	0.0486558	FEM
IRAK2	-1.07728	-0.490872	-	-0.48223	-0.68998	0.0865523	0.0746097	-	0.0398348	0.0667735	-0.63756	0.015376	-	-	-	-5.14161	2.72e-07	7.8e-06	FEM
JUN	0.230742	-0.0664284	-0.0605291	0.274697	-0.0300528	0.0766659	0.0727617	0.0718276	0.0394401	0.0630612	0.0945097	0.0122068	-	-	-	0.855414	0.392322	0.537535	FEM
KIAA0922	-0.661262	-0.196002	-	-0.608966	-0.589705	0.0800947	0.0730274	-	0.0401823	0.065771	-0.529068	0.0150899	-	-	-	-4.30693	1.66e-05	0.000224869	FEM
LACTB2	-0.622357	-0.529394	-	-0.627074	-0.536405	0.0796488	0.0749168	-	0.0402385	0.0653021	-0.585427	0.0151358	-	-	-	-4.7585	1.95e-06	3.9e-05	FEM
LMNA	0.366857	-0.2073	0.72499	0.242622	0.311235	0.0773921	0.073063	0.0764878	0.0393984	0.063811	0.277662	0.0123862	-	-	-	2.49487	0.0126003	0.0356812	FEM
LONRF1	-0.870625	-0.5387	-	-0.469088	-0.398814	0.0829582	0.0749944	-	0.0398034	0.0642968	-0.539859	0.0151366	-	-	-	-4.38799	1.14e-05	0.00016675	FEM
MAPRE1	0.385031	0.190088	-	0.467385	-0.164301	0.0775141	0.0730096	-	0.0397994	0.0632651	0.247553	0.0148082	-	-	-	2.03431	0.0419199	0.117167	FEM
MCM6	-0.103674	-0.2229	-	-0.428413	0.133293	0.0762864	0.0731154	-	0.0397116	0.063193	-0.193039	0.0147511	-	-	-	-1.5894	0.11197	0.238324	FEM
MOCS1	-0.877163	-0.789843	-	-0.755947	-0.549688	0.0830603	0.0776011	-	0.0406863	0.0654148	-0.736548	0.0154342	-	-	-	-5.92869	3.05e-09	2e-07	FEM
MPDZ	-0.80017	-0.765195	-	-0.612676	-0.576545	0.0819072	0.0773017	-	0.0401936	0.0656511	-0.669556	0.0153241	-	-	-	-5.40879	6.35e-08	2.3e-06	FEM
MSH6	-0.393397	-0.718158	-	-0.173441	-0.232386	0.0775723	0.0767566	-	0.0393261	0.0634761	-0.335297	0.0149027	-	-	-	-2.7466	0.00602157	0.0270608	FEM
MVP	1.0624	0.919025	1.44478	0.276865	0.398014	0.0862681	0.0793258	0.0904322	0.0394431	0.0642918	0.789027	0.0486751	14.218	0.0066309	0.17292	3.57634	0.000348444	0.00260981	REM
NAALAD2	-1.36964	-1.07019	-1.80721	-0.690716	-0.808759	0.0929396	0.081675	0.100956	0.0404492	0.0681643	-1.10898	0.039257	10.8076	0.0288132	0.121914	-5.59713	2.18e-08	8.45e-07	REM
NDFIP2	-0.581867	-0.504911	-1.00527	-0.454862	-0.402049	0.0792134	0.074719	0.0808178	0.0397703	0.064317	-0.559354	0.0126465	-	-	-	-4.97396	6.56e-07	7.29e-06	FEM
NDRG4	-0.978434	-1.09478	-0.71229	-0.879844	-0.868003	0.0847381	0.082091	0.0763248	0.0411955	0.0689404	-0.898492	0.0131814	-	-	-	-7.82588	5.11e-15	7.4e-13	FEM
NMNAT3	-0.686018	-0.654115	-	-0.582795	-0.298041	0.0803924	0.07607	-	0.0401039	0.0637482	-0.548881	0.0151042	-	-	-	-4.46611	7.97e-06	0.00012289	FEM
ORMDL3	-1.08964	-0.423674	-2.0752	-0.842668	-0.920942	0.0867915	0.0741296	0.110245	0.0410346	0.0696802	-1.04084	0.0564252	15.6997	0.00344977	0.207574	-4.38173	1.18e-05	0.000163136	REM
OSBPL1A	-0.344418	-0.520127	-1.07122	-0.543848	-0.271674	0.0772496	0.0748408	0.0820405	0.0399936	0.0636308	-0.534408	0.0126238	-	-	-	-4.75639	1.97e-06	1.92e-05	FEM
PALLD	1.08913	0.886318	-	0.900843	0.754653	0.0867816	0.0788645	-	0.0412895	0.0675034	0.897994	0.0158137	-	-	-	7.14097	9.27e-13	2.98e-10	FEM
PCCA	-0.95555	-0.732958	-1.62512	-0.600073	-0.794109	0.0843429	0.0769244	0.0953753	0.0401552	0.0679808	-0.860817	0.0133414	-	-	-	-7.45263	9.15e-14	8.24e-12	FEM
PCM1	0.083224	-0.405402	-	-0.305263	-0.491028	0.0762523	0.0740113	-	0.0394846	0.0649378	-0.292181	0.0148475	-	-	-	-2.39787	0.0164906	0.0583648	FEM
PDIA5	1.41313	0.621883	-	0.433171	0.474086	0.0940201	0.0757487	-	0.0397219	0.0648101	0.698943	0.0427344	7.86268	0.0489367	0.104679	3.38106	0.000722066	0.00613341	REM
PDK2	-0.656604	-0.689544	-1.20066	-0.715545	-0.271197	0.0800398	0.0764419	0.0846661	0.0405369	0.0636288	-0.685582	0.0128581	-	-	-	-6.04603	1.48e-09	3.51e-08	FEM
PHF13	-0.709614	-0.94861	-1.05803	-0.546251	-0.599893	0.0806865	0.0797574	0.0817897	0.0400002	0.0658657	-0.729093	0.0129298	-	-	-	-6.41189	1.44e-10	4.74e-09	FEM
PIAS4	-0.433452	-0.673643	-0.38839	-0.646972	-0.0560893	0.077868	0.0762725	0.0731417	0.0403022	0.0630788	-0.456476	0.0124547	-	-	-	-4.09026	4.31e-05	0.000288965	FEM
POLR3C	-0.230103	-0.534761	-0.15094	-0.174291	0.117062	0.0766632	0.0749614	0.0719983	0.0393268	0.0631612	-0.181645	0.0122648	-	-	-	-1.64018	0.100967	0.190989	FEM
PPP1R14B	1.32981	0.801808	1.30736	0.615052	0.342803	0.0919796	0.0777499	0.0870554	0.040201	0.0639723	0.847519	0.0348352	10.1267	0.0383466	0.104121	4.54088	5.6e-06	8.93e-05	REM
PRDX6	-0.850431	-0.502268	-1.15635	-0.545095	-0.539123	0.0826479	0.0746982	0.0837336	0.039997	0.0653249	-0.67797	0.0128635	-	-	-	-5.97766	2.26e-09	5e-08	FEM
PRRX1	1.11198	0.0128151	1.1252	0.453975	0.245013	0.0872307	0.0727286	0.0830992	0.0397683	0.0635232	0.571514	0.0439368	13.2464	0.0101326	0.151788	2.72654	0.00640012	0.0247754	REM
PRSS23	1.04976	0.722759	1.47677	0.410293	0.44523	0.0860297	0.0768084	0.0912667	0.0396735	0.0646029	0.78717	0.0380063	11.1253	0.0251913	0.12026	4.03776	5.4e-05	0.000574628	REM
RAB31	0.423484	0.360816	1.47531	0.535576	0.740771	0.0777917	0.0737444	0.0912282	0.0399712	0.0673412	0.686454	0.0325683	9.70346	0.0457304	0.0947237	3.80377	0.000142511	0.00126664	REM
RANGAP1	-0.328181	-0.100473	-	0.475063	0.454491	0.0771521	0.0728061	-	0.0398175	0.064668	0.198074	0.0148644	-	-	-	1.62463	0.104242	0.226639	FEM
RBMS2	-0.29101	-0.342174	0.22596	-0.602837	0.407703	0.0769466	0.073642	0.0722507	0.0401636	0.0643528	-0.132393	0.0400469	12.6129	0.0133304	0.13572	-0.661578	0.508242	0.659061	REM
RBP1	-0.57694	-0.881093	-	-0.142794	-0.761429	0.0791624	0.0787923	-	0.0393017	0.0675837	-0.508968	0.0152522	-	-	-	-4.12121	3.77e-05	0.000453606	FEM
RERE	-0.381114	-0.370435	-0.76059	-0.418393	-0.25057	0.0774873	0.0737993	0.07696	0.0396903	0.0635447	-0.426784	0.0124407	-	-	-	-3.82636	0.000130053	0.000759137	FEM
RGS17	-0.984771	-0.405099	-	-0.439361	-0.292586	0.0848492	0.0740093	-	0.0397355	0.063723	-0.49471	0.0151156	-	-	-	-4.02381	5.73e-05	0.000634443	FEM
RPA3	0.0483495	0.28103	-	-0.399635	-0.0788453	0.0762113	0.0733443	-	0.0396518	0.0631028	-0.101176	0.0147444	-	-	-	-0.833231	0.404714	0.58131	FEM
RPAIN	-0.123515	-0.122436	-0.560049	-0.360506	-0.344585	0.0763267	0.0728444	0.0745954	0.039577	0.0639818	-0.311857	0.0123256	-	-	-	-2.80899	0.00496966	0.0164651	FEM
RRAGD	-0.458511	-0.292364	-	-0.210846	-0.236145	0.0780676	0.0733951	-	0.0393622	0.0634898	-0.280111	0.0147951	-	-	-	-2.30288	0.0212857	0.0707608	FEM
RTN1	-0.865906	-0.637011	-0.632791	-0.596657	-0.422953	0.0828851	0.0758974	0.0753701	0.040145	0.0644518	-0.616477	0.0126689	-	-	-	-5.47707	4.32e-08	6.64e-07	FEM
SENP2	-0.644063	-0.671591	-	-0.243794	-0.435911	0.0798942	0.076251	-	0.0393998	0.0645387	-0.448242	0.0150361	-	-	-	-3.65548	0.000256698	0.0021435	FEM
SIRT5	-0.244409	-0.748448	-	-0.435011	-0.233594	0.0767238	0.0771036	-	0.039726	0.0634805	-0.411224	0.0149413	-	-	-	-3.36422	0.000767594	0.00515315	FEM
SLC39A11	0.783343	0.596435	0.645769	0.255695	0.335419	0.0816693	0.0755064	0.0755182	0.0394148	0.0639331	0.473718	0.0125403	-	-	-	4.23025	2.33e-05	0.000169876	FEM
SLC41A1	-0.674611	-0.611728	-0.469681	-0.611294	-0.137609	0.0802539	0.0756508	0.0737645	0.0401894	0.0632021	-0.503465	0.0125094	-	-	-	-4.50144	6.75e-06	5.71e-05	FEM
SPATA5L1	-0.159055	-0.311763	-0.427869	-0.0831328	0.135897	0.0764164	0.0734866	0.0734294	0.0392679	0.0631985	-0.148496	0.0122546	-	-	-	-1.34142	0.179784	0.298565	FEM
STAT3	0.914866	0.0936131	1.3622	0.511504	-0.308577	0.0836635	0.0727957	0.0883625	0.0399079	0.0637981	0.502032	0.0760166	22.8539	0.000135425	0.311178	1.82086	0.0686275	0.158954	REM
STK24	-0.00339283	-0.556025	-0.706411	-0.373219	-0.0423764	0.0761906	0.0751426	0.0762504	0.0396005	0.0630682	-0.332338	0.0123984	-	-	-	-2.98468	0.00283872	0.0103066	FEM
SULF1	-0.498965	-0.230888	-	-0.514519	-0.480052	0.0784134	0.0731438	-	0.0399156	0.0648546	-0.445643	0.0149484	-	-	-	-3.64493	0.000267462	0.0022035	FEM
SULT1A1	0.865655	0.726238	1.16179	0.261838	0.773582	0.0828812	0.0768478	0.0838463	0.0394228	0.0677294	0.671734	0.0129642	-	-	-	5.89963	3.64e-09	7.54e-08	FEM
TBCA	0.152156	0.318026	-	-0.431304	-0.193324	0.0763972	0.0735174	-	0.0397179	0.0633462	-0.112239	0.0147808	-	-	-	-0.923197	0.355904	0.531447	FEM
TFPI	0.88657	0.384599	-	0.593159	0.245655	0.0832084	0.0738829	-	0.0401345	0.0635256	0.521163	0.0151033	-	-	-	4.24071	2.23e-05	0.00028737	FEM
THYN1	-0.842384	-0.972715	-1.23608	-0.57675	-0.508203	0.0825263	0.0801193	0.0854367	0.0400863	0.0650719	-0.770241	0.0130519	-	-	-	-6.74201	1.56e-11	6.35e-10	FEM
TLN1	0.0795786	0.133859	-	0.260197	0.210696	0.076247	0.0728673	-	0.0394206	0.063401	0.18836	0.0147104	-	-	-	1.55301	0.12042	0.250536	FEM
TMEM100	-0.893472	-0.704708	-2.06613	-0.485335	-0.878553	0.0833181	0.0766071	0.10991	0.0398423	0.0690843	-0.970801	0.0607833	17.0918	0.00185519	0.229865	-3.93766	8.23e-05	0.000810178	REM
TMEM160	1.07776	0.109464	0.697926	0.344044	0.237779	0.0865617	0.0728209	0.076144	0.0395479	0.0634959	0.447614	0.0125861	-	-	-	3.98986	6.61e-05	0.000424572	FEM
TNFAIP8	-0.0191788	-0.344343	-	-0.247046	-0.19611	0.0761938	0.0736536	-	0.0394038	0.0633546	-0.210596	0.0147354	-	-	-	-1.73488	0.0827613	0.192208	FEM
TPM2	1.48594	0.551117	-	0.354569	0.45103	0.095905	0.0751002	-	0.0395664	0.0646435	0.676127	0.0548531	10.0815	0.0178857	0.152507	2.88687	0.00389092	0.0227844	REM
TRERF1	-0.471651	-0.320771	-	-0.306439	-0.348689	0.0781767	0.0735311	-	0.0394864	0.0640041	-0.350519	0.0148499	-	-	-	-2.8764	0.00402244	0.019621	FEM
TRIM23	-0.304302	-0.0439627	-	-0.308311	0.477852	0.0770173	0.0727424	-	0.0394893	0.0648381	-0.0739945	0.0148197	-	-	-	-0.607826	0.543303	0.696856	FEM
TSHZ2	1.03963	0.132927	-	0.37543	0.575891	0.0858407	0.0728653	-	0.0396046	0.0656452	0.488754	0.0151845	-	-	-	3.96634	7.3e-05	0.000771622	FEM
UBE2W	-0.791558	0.0586117	-	-0.467096	-0.441276	0.0817848	0.0727541	-	0.0397987	0.0645755	-0.412152	0.0150185	-	-	-	-3.36313	0.000770636	0.00516247	FEM
UVRAG	0.2976	0.158804	-0.908174	-0.348278	-0.396203	0.0769812	0.0729243	0.079159	0.0395553	0.0642806	-0.242887	0.0393353	12.2346	0.0156894	0.131244	-1.22465	0.220706	0.373408	REM
WBP2	-0.380362	-0.215138	-1.18553	-0.308269	-0.121696	0.0774822	0.0730889	0.0843438	0.0394893	0.0631699	-0.397514	0.0125631	-	-	-	-3.54653	0.000390346	0.00194764	FEM
WDR20	-0.513713	-0.36541	-	-0.459197	-0.0408258	0.0785467	0.0737704	-	0.0397803	0.0630672	-0.35202	0.014863	-	-	-	-2.88744	0.0038839	0.0190733	FEM
YARS	-0.000377129	0.958594	0.845627	0.455692	0.817914	0.0761905	0.0799062	0.0781796	0.0397722	0.0682806	0.591213	0.0127846	-	-	-	5.22879	1.71e-07	2.23e-06	FEM
ZMPSTE24	0.600289	0.475463	0.647791	0.412023	0.031543	0.0794079	0.0744934	0.0755416	0.039677	0.063062	0.415884	0.0124508	-	-	-	3.72712	0.000193684	0.00107951	FEM
ZNF615	-0.320877	0.0914034	-0.0363325	-0.140309	0.273671	0.0771098	0.0727925	0.0718067	0.0393	0.0636393	-0.0327844	0.0122262	-	-	-	-0.296497	0.76685	0.843536	FEM
